# Supplementary material for: A genetically encoded fluorescent biosensor for detecting itaconate with subcellular resolution in living macrophages
Source: Nat Commun. 2022 Nov 4;13:6562. doi: 10.1038/s41467-022-34306-5 (PMC9636186; doi:10.1038/s41467-022-34306-5)
Supplement: Supplementary file 4 — Source Data [file 41467_2022_34306_MOESM4_ESM.zip]

Archive with 33 entries (33 files):
- Cell videos/Fig. 3b.mp4
- Cell videos/Fig. 3c.mp4
- Cell videos/Fig. 3d.mp4
- Cell videos/Fig. 3e.mp4
- Cell videos/Fig. 4b.mp4
- Cell videos/Fig. 4c.mp4
- Cell videos/Fig. 4d.mp4
- Cell videos/Fig. 4e.mp4
- Cell videos/Fig. 5a.mp4
- Cell videos/Fig. 5b.mp4
- Cell videos/Supplementary Fig. 4c.mp4
- Cell videos/Supplementary Fig. 4d.mp4
- Numerical source data/Numerical source data BioITA.xlsx
- Structure validation reports/7W06.pdf
- Structure validation reports/7W07.pdf
- Structure validation reports/7W08.pdf
- Unprocessed gels/Unprocessed gels BioITA.pdf
- Vector map files/PAAV-cBioITA.dna
- Vector map files/PAAV-cdBioITA.dna
- Vector map files/pET-28a BioITA.dna
- Vector map files/pET-28a cBioITA.dna
- Vector map files/pET-28a cdBioITA.dna
- Vector map files/pET-28a dBioITA.dna
- Vector map files/pET-28a dead IBD.dna
- Vector map files/pET-28a human IRG1.dna
- Vector map files/pET-28a IBD.dna
- Vector map files/pET-28a mBioITA.dna
- Vector map files/pET-28a mdBioITA.dna
- Vector map files/pLenti cBioITA.dna
- Vector map files/pLenti cdBioITA.dna
- Vector map files/pLenti mBioITA.dna
- Vector map files/pLenti mdBioITA.dna
- Vector map files/pLVX-TetOne-Puro-mouse-Irg1.dna
