# Supplementary material for: A genetically encoded fluorescent biosensor for detecting itaconate with subcellular resolution in living macrophages
Source: Nat Commun. 2022 Nov 4;13:6562. doi: 10.1038/s41467-022-34306-5 (PMC9636186; doi:10.1038/s41467-022-34306-5)
Supplement: Supplementary file 4 — Source Data [file 41467_2022_34306_MOESM4_ESM.zip › Numerical source data/Numerical source data BioITA.xlsx]

## Sheet: Fig. 1
Fig. 1c
	F1/F0	G	GS	GSG	GSGS	GSGSG	GSGSGS	GSGSGSG	GSGSGSGS
	G	1	0.88	1.1	1.18	1.1	1.01	1	1
	GS	0.99	1	1.02	1.85	1.5	1	1.81	1.37
	GSG	1	1.56	1.45	2.81	1.8	2.1	2.2	1.69
	GSGS	1.01	1.44	1.5	3.5	2.1	2	2.36	1.09
	GSGSG	1	1.39	1.8	3.02	2.08	1.28	2.31	2.01
	GSGSGS	0.99	1.02	2	2.51	2.54	2.32	2.25	1.37
	GSGSGSG	1.12	1	2	1.77	1.81	2	1.95	1.36
	GSGSGSGS	0.98	1.16	1.5	1.52	1.03	1.25	1.33	1.21
	G	1	0.95	1.1	1.19	1.08	1.06	1	0.99
	GS	1	1	1.02	1.75	1.33	1	1.77	1.43
	GSG	1	1.48	1.45	2.73	1.73	2.2	2.41	1.73
	GSGS	1.02	1.43	1.44	3.25	2.16	2	2.39	1.01
	GSGSG	1.01	1.39	1.7	3	2.16	1.3	2.38	1.95
	GSGSGS	0.99	1	2.2	2.62	2.59	2.31	2.05	1.38
	GSGSGSG	1.1	1	2.1	1.76	1.82	2.25	1.95	1.41
	GSGSGSGS	1.03	1.17	1.67	1.57	1.03	1.25	1.36	1.21
	G	1	0.93	1.16	1.23	1.06	1.05	1	1
	GS	1.02	1.01	1.08	1.8	1.37	1	1.82	1.41
	GSG	1	1.4	1.54	2.56	1.87	1.7	2.59	1.74
	GSGS	0.97	1.42	1.38	3.15	2.1	2.01	2.33	0.9
	GSGSG	1	1.42	1.66	2.68	2.12	1.38	2.39	1.91
	GSGSGS	1.02	1.1	1.68	2.67	2.67	2.33	2.3	1.45
	GSGSGSG	1.26	1.01	1.89	1.78	1.77	2.35	1.86	1.43
	GSGSGSGS	1	1.18	1.87	1.59	1.06	1.22	1.39	1.18

## Sheet: Fig. 2
Fig. 2a			Excitation	Emission
		dBioITA													BioITA
		repeat 1				repeat 2				repeat 3					repeat 1				repeat 2				repeat 3
	Wavelength (nm)	0 mM ITA	1 mM ITA	0 mM ITA	1 mM ITA	0 mM ITA	1 mM ITA	0 mM ITA	1 mM ITA	0 mM ITA	1 mM ITA	0 mM ITA	1 mM ITA		0 mM ITA	1 mM ITA	0 mM ITA	1 mM ITA	0 mM ITA	1 mM ITA	0 mM ITA	1 mM ITA	0 mM ITA	1 mM ITA	0 mM ITA	1 mM ITA
	400	611	609			606	621			611	608				296	243			318	244			313	245
	402	709	709			705	723			714	702				350	293			377	296			370	297
	404	819	814			814	830			823	810				413	354			440	359			436	356
	406	956	948			947	968			958	939				498	441			530	444			518	444
	408	1097	1085			1085	1107			1098	1075				585	532			617	537			610	538
	410	1238	1233			1228	1250			1245	1216				679	635			711	640			705	642
	412	1427	1414			1418	1437			1432	1388				813	779			848	795			841	795
	414	1611	1583			1598	1622			1606	1569				942	945			983	961			979	959
	416	1805	1776			1799	1814			1803	1760				1090	1138			1137	1153			1127	1154
	418	2054	2010			2043	2062			2047	1994				1295	1414			1340	1417			1334	1433
	420	2252	2221			2241	2263			2255	2186				1470	1663			1516	1684			1499	1687
	422	2446	2395			2436	2461			2449	2377				1640	1932			1692	1968			1685	1969
	424	2602	2562			2594	2615			2603	2528				1796	2195			1847	2222			1842	2230
	426	2768	2726			2769	2780			2768	2695				1977	2521			2024	2570			2010	2584
	428	2882	2829			2885	2892			2884	2805				2106	2802			2152	2854			2142	2860
	430	2983	2928			2979	2987			2986	2897				2220	3085			2266	3138			2265	3133
	432	3085	3021			3085	3085			3087	2984				2350	3402			2390	3456			2378	3470
	434	3159	3088			3143	3162			3143	3062				2441	3665			2474	3740			2482	3726
	436	3227	3168			3224	3239			3230	3117				2542	3960			2586	4034			2579	4069
	438	3329	3255			3313	3315			3313	3209				2654	4347			2696	4421			2691	4449
	440	3403	3331			3391	3407			3401	3287				2762	4699			2800	4781			2802	4795
	442	3482	3412			3481	3490			3489	3364				2874	5101			2917	5189			2914	5212
	444	3602	3520			3597	3601			3593	3471				3003	5607			3049	5705			3053	5724
	446	3722	3625			3703	3708			3709	3581				3151	6113			3187	6232			3194	6273
	448	3839	3742			3831	3833			3831	3696				3292	6682			3343	6761			3345	6774
	450	4005	3914			4001	4012			4009	3859				3497	7406			3547	7519			3546	7524
	452	4196	4092			4183	4190			4186	4043				3690	8104			3744	8232			3746	8283
	454	4417	4293			4408	4400			4385	4248				3935	8887			3970	9075			3970	9056
	456	4652	4540			4673	4658			4667	4486				4161	9823			4234	9937			4213	10030
	458	4896	4791			4910	4905			4901	4713				4410	10652			4486	10853			4468	10906
	460	5193	5052			5191	5182			5165	4986				4680	11606			4740	11856			4750	11874
	462	5533	5395			5536	5525			5502	5306				5023	12752			5067	12980			5088	12959
	464	5815	5693			5859	5840			5836	5608				5299	13776			5370	13966			5391	14064
	466	6177	6021			6198	6158			6158	5908				5599	14735			5665	14956			5698	15005
	468	6515	6347			6561	6523			6512	6270				5935	15820			5991	16002			6039	16038
	470	6835	6653			6879	6838			6814	6548				6217	16653			6275	16930			6314	17007
	472	7137	6937			7174	7136			7092	6843				6484	17502			6568	17761			6578	17857
	474	7399	7205			7476	7426			7405	7124				6755	18252			6820	18620			6841	18666
	476	7640	7459			7730	7689			7661	7374				6946	19017			7054	19247			7056	19395
	478	7936	7728			7991	7944			7919	7633				7216	19903			7305	20055			7314	20208
	480	8162	7953			8248	8155			8149	7826				7414	20500			7515	20876			7532	20889
	482	8419	8181			8486	8412			8380	8036				7641	21243			7738	21515			7795	21683
	484	8678	8460			8779	8698			8673	8319				7907	22036			8014	22358			8023	22522
	486	8916	8719			9014	8940			8898	8565				8108	22831			8223	23143			8244	23298
	488	9165	8942			9281	9194			9181	8816				8362	23484			8438	23914			8474	24014
	490	9507	9293			9614	9538			9505	9154				8644	24332			8715	24789			8760	24811
	492	9782	9572			9940	9841			9832	9439				8856	25099			8962	25452			9006	25569
	494	10171	9938			10297	10184			10171	9767				9107	25765			9215	26184			9256	26320
	496	10462	10210			10584	10471			10461	10046				9304	26265			9428	26656			9472	26808
	498	10765	10481			10822	10758			10733	10346				9436	26735			9575	27113			9610	27214
	500	10938	10668			11044	10927			10935	10535				9508	26498			9630	26974			9689	27061
	502	11023	10725	3571	3554	11118	10992	3630	3614	11020	10576	3574	3514		9481	26182	4363	8467	9596	26657	4323	9265	9645	26908	4405	9174
	504	10960	10684	4194	4144	11063	10945	4278	4271	10934	10497	4208	4084		9284	25287	5123	10435	9442	25700	5030	11462	9464	25784	5144	11455
	506	10752	10477	5128	5036	10846	10771	5218	5194	10765	10326	5144	4984		9055	24245	6259	13253	9231	24659	6175	14645	9205	24818	6293	14499
	508	10441	10177	6092	5968	10568	10452	6212	6155	10453	10051	6088	5905		8745	23033	7232	15808	8886	23399	7113	17368	8893	23481	7271	17275
	510	9911	9663	7396	7251	10009	9954	7480	7471	9955	9538	7398	7193		8289	21290	8450	19008	8408	21671	8357	21047	8412	21769	8469	20885
	512			8397	8235			8511	8464			8402	8175				9365	21619			9187	23833			9365	23688
	514			9448	9259			9583	9542			9468	9196				10121	23724			9955	26216			10084	26137
	516			10156	9899			10272	10217			10156	9850				10738	25501			10501	28201			10654	28063
	518			10620	10386			10735	10697			10638	10304				11022	26379			10807	29448			10934	29421
	520			10927	10651			11050	11021			10974	10616				11146	26839			10937	30174			11059	30178
	522			11039	10751			11173	11095			11108	10725				11115	26748			10893	30191			10983	30267
	524			10943	10655			11020	11006			10954	10606				10931	26279			10724	29687			10817	29711
	526			10713	10415			10794	10740			10749	10382				10489	25187			10317	28275			10387	28384
	528			10309	10068			10386	10363			10336	9986				10013	23927			9826	26847			9918	26764
	530			9644	9395			9717	9698			9701	9342				9394	22120			9186	24840			9211	24933
	532			9084	8816			9110	9107			9119	8805				8730	20512			8568	22957			8630	22998
	534			8243	8040			8292	8275			8303	7993				8137	18949			7953	21208			7992	21419
	536			7689	7445			7740	7714			7723	7425				7470	17273			7282	19409			7335	19347
	538			6996	6808			7056	7007			7038	6786				6967	16159			6830	18008			6894	18076
	540			6597	6408			6653	6592			6630	6376				6485	14823			6339	16565			6385	16524
	542			6241	6083			6282	6239			6269	6053				6195	14032			6044	15635			6106	15657
	544			5857	5690			5922	5876			5901	5694				5835	13171			5727	14686			5770	14652
	546			5628	5499			5671	5655			5651	5445				5608	12561			5484	13918			5541	13924
	548			5368	5199			5381	5372			5373	5201				5387	11916			5259	13178			5322	13163
	550			5109	4970			5186	5128			5148	4952				5098	11186			4997	12353			5031	12356
	552			4845	4712			4885	4857			4867	4706				4886	10527			4781	11595			4807	11583
	554			4634	4501			4670	4642			4655	4486				4605	9771			4489	10768			4528	10751
	556			4367	4242			4382	4363			4374	4225				4342	9180			4235	10001			4284	10000
	558			4144	4026			4190	4158			4164	4024				4061	8400			3983	9221			4024	9193
	560			3942	3808			3969	3938			3949	3816				3849	7868			3757	8556			3787	8557
	562			3684	3579			3716	3685			3700	3552				3580	7189			3498	7826			3545	7782
	564			3481	3388			3520	3494			3493	3377				3377	6704			3314	7273			3359	7240
	566			3263	3172			3302	3279			3279	3168				3152	6184			3096	6680			3132	6655
	568			3100	3013			3130	3106			3112	3007				2997	5734			2931	6175			2957	6186
	570			2905	2801			2912	2888			2904	2801				2839	5368			2770	5782			2803	5777
	572			2724	2650			2763	2743			2737	2656				2639	4907			2583	5267			2614	5306
	574			2521	2460			2544	2534			2543	2446				2463	4539			2421	4843			2446	4867
	576			2353	2293			2375	2368			2370	2284				2261	4119			2211	4360			2241	4386
	578			2163	2096			2183	2171			2171	2103				2123	3776			2085	4008			2096	4037
	580			2003	1936			2016	2004			1994	1938				1924	3364			1888	3575			1909	3593
	582			1850	1793			1854	1854			1845	1789				1810	3114			1771	3272			1790	3308
	584			1724	1677			1741	1730			1720	1663				1656	2816			1615	2976			1650	2979
	586			1594	1546			1614	1602			1591	1547				1567	2628			1545	2741			1565	2757
	588			1511	1467			1531	1528			1520	1468				1473	2420			1440	2530			1456	2556
	590			1408	1371			1439	1433			1427	1372				1399	2279			1371	2366			1391	2377
	592			1357	1308			1367	1357			1362	1303				1322	2116			1299	2188			1305	2209
	594			1272	1242			1296	1278			1266	1229				1266	1988			1233	2029			1245	2055
	596			1212	1179			1232	1216			1216	1178				1184	1829			1159	1888			1180	1900
	598			1137	1110			1151	1143			1131	1098				1121	1717			1099	1771			1117	1777
	600			1078	1047			1081	1069			1077	1051				1046				1026	1614			1040	1638
Fig. 2b	Wavelength (nm)		Emission of BioITA																															Emission of dBioITA
			repeat 1										repeat 2										repeat 3											repeat 1										repeat 2
			0 μM ITA	3 μM	10 μM	30 μM	100 μM	300 μM	1000 μM	3000 μM	10000 μM		0 μM	3 μM	10 μM	30 μM	100 μM	300 μM	1000 μM	3000 μM	10000 μM		0 μM	3 μM	10 μM	30 μM	100 μM	300 μM	1000 μM	3000 μM	10000 μM			0 μM	3 μM	10 μM	30 μM	100 μM	300 μM	1000 μM	3000 μM	10000 μM		0 μM	3 μM	10 μM	30 μM	100 μM	300 μM
	502		2189	2329	2386	2737	3170	3905	4237	5119	5147		2214	2302	2242	2703	3021	4388	4368	4093	5112		2169	2250	2325	2744	3216	4361	4421	5012	5048			3562	3686	3659	3575	3595	3597	3641	3552	3600		3519	3585	3615	3578	3520	3527
	504		2432	2579	2603	3081	3661	4606	5067	6240	6271		2427	2531	2481	3087	3499	5281	5280	4905	6282		2389	2516	2565	3082	3726	5254	5326	6075	6158			4150	4317	4255	4190	4190	4217	4256	4175	4216		4120	4155	4226	4170	4106	4127
	506		2910	3065	3081	3716	4492	5749	6335	7879	7954		2898	3033	2950	3706	4321	6628	6610	6188	7958		2849	2976	3078	3728	4566	6551	6688	7738	7807			5072	5290	5191	5098	5139	5171	5206	5108	5156		5028	5090	5165	5112	5021	5017
	508		3293	3485	3533	4258	5191	6719	7444	9327	9442		3282	3435	3359	4279	4987	7788	7818	7289	9387		3247	3365	3459	4271	5278	7716	7868	9098	9313			6020	6288	6190	6054	6078	6114	6157	6053	6141		5971	6049	6121	6074	5941	5961
	510		3787	4027	4072	4945	6055	7958	8868	11210	11335		3776	3942	3852	4968	5859	9299	9329	8724	11351		3722	3900	4012	4974	6223	9125	9455	10948	11117			7269	7645	7489	7350	7383	7422	7470	7347	7420		7226	7364	7437	7363	7217	7226
	512		4131	4368	4469	5455	6716	8869	9931	12544	12715		4115	4325	4229	5443	6516	10451	10535	9754	12801		4057	4273	4347	5482	6929	10330	10556	12365	12570			8225	8625	8462	8320	8329	8430	8484	8339	8425		8216	8316	8434	8346	8171	8191
	514		4414	4671	4762	5861	7282	9653	10816	13831	14021		4387	4619	4487	5828	7062	11420	11428	10726	14065		4329	4571	4677	5888	7486	11282	11563	13549	13813			9275	9745	9562	9359	9409	9458	9554	9382	9459		9263	9410	9498	9396	9210	9247
	516		4600	4968	5001	6171	7712	10260	11571	14757	15036		4578	4815	4712	6155	7444	12173	12239	11393	15117		4548	4715	4883	6174	7929	11997	12320	14473	14845			9902	10441	10219	10025	10076	10146	10238	10060	10145		9925	10075	10190	10102	9870	9907
	518		4691	5020	5087	6314	7914	10633	11905	15359	15579		4678	4940	4830	6313	7670	12601	12706	11789	15706		4638	4859	5001	6346	8179	12417	12814	15109	15435			10393	10932	10654	10468	10558	10614	10694	10503	10623		10386	10551	10679	10547	10331	10384
	520		4713	5072	5111	6342	7983	10701	12077	15551	15765		4717	4940	4811	6322	7728	12703	12816	11882	15933		4643	4909	5028	6355	8217	12576	12876	15276	15641			10693	11230	11012	10796	10823	10938	11034	10781	10921		10688	10844	11004	10851	10619	10671
	522		4681	5020	5091	6270	7892	10623	12010	15456	15701		4663	4933	4787	6294	7651	12647	12770	11873	15918		4613	4871	4998	6339	8203	12520	12898	15210	15566			10789	11354	11105	10913	10975	11031	11093	10939	11014		10798	10975	11100	10942	10731	10777
	524		4598	4925	5015	6132	7729	10373	11725	15112	15305		4582	4862	4718	6169	7538	12366	12399	11617	15583		4531	4788	4917	6206	7994	12155	12580	14906	15222			10657	11234	11019	10768	10844	10928	10971	10817	10909		10706	10842	10974	10843	10615	10654
	526		4398	4709	4783	5872	7381	9816	11060	14275	14562		4398	4586	4546	5878	7131	11755	11755	11018	14737		4370	4566	4666	5846	7578	11527	11875	14056	14376			10418	10945	10715	10507	10553	10713	10752	10575	10676		10449	10590	10716	10607	10404	10391
	528		4211	4478	4551	5554	6985	9297	10448	13494	13752		4216	4400	4265	5559	6775	11057	11135	10398	13864		4154	4397	4486	5594	7203	10950	11290	13340	13695			10037	10571	10351	10167	10190	10320	10342	10211	10292		10087	10221	10334	10227	10005	10037
	530		3919	4198	4256	5164	6416	8567	9637	12465	12650		3927	4114	4003	5170	6252	10165	10266	9608	12775		3885	4081	4179	5227	6641	10068	10406	12225	12573			9400	9869	9658	9497	9551	9642	9693	9536	9598		9401	9585	9690	9544	9369	9400
	532		3675	3908	3943	4759	5985	7891	8886	11419	11650		3678	3833	3731	4817	5781	9411	9501	8876	11803		3649	3793	3895	4866	6152	9267	9530	11293	11522			8839	9293	9082	8929	8979	9052	9111	8989	9020		8852	8986	9097	9004	8810	8814
	534		3437	3643	3703	4457	5526	7296	8172	10508	10718		3449	3580	3496	4474	5352	8610	8736	8153	10854		3408	3541	3636	4473	5689	8541	8824	10395	10640			8045	8421	8261	8104	8131	8221	8277	8150	8223		8041	8188	8267	8151	7981	7994
	536		3176	3359	3417	4095	5033	6648	7467	9531	9711		3180	3327	3225	4080	4902	7887	7932	7464	9809		3146	3272	3369	4112	5208	7784	7980	9455	9609			7464	7860	7669	7535	7566	7662	7681	7604	7655		7493	7608	7702	7572	7421	7457
	538		3005	3166	3219	3837	4739	6168	6917	8842	8976		3013	3123	3048	3836	4569	7262	7342	6880	9094		2973	3081	3155	3872	4859	7195	7428	8736	8921			6832	7160	7022	6895	6914	6996	7018	6940	6993		6832	6949	7002	6950	6779	6795
	540		2805	2945	2994	3573	4390	5678	6341	8125	8214		2820	2893	2842	3570	4221	6671	6748	6323	8346		2787	2869	2948	3571	4482	6616	6792	8021	8177			6436	6750	6595	6490	6491	6595	6625	6536	6584		6425	6559	6589	6518	6396	6404
	542		2689	2852	2882	3404	4143	5409	6028	7646	7776		2703	2784	2725	3439	4027	6344	6401	5966	7891		2675	2776	2830	3428	4265	6238	6480	7574	7729			6065	6388	6248	6172	6166	6259	6266	6203	6230		6111	6179	6270	6183	6045	6067
	544		2563	2702	2727	3243	3907	5087	5660	7187	7304		2581	2649	2592	3249	3805	5943	6013	5630	7381		2546	2648	2697	3266	4045	5893	6046	7078	7236			5728	6022	5885	5791	5792	5894	5892	5818	5859		5730	5833	5891	5810	5683	5708
	546		2479	2599	2626	3103	3746	4845	5386	6817	6899		2496	2559	2504	3092	3643	5655	5720	5346	7021		2454	2564	2603	3129	3825	5604	5775	6753	6872			5489	5765	5652	5549	5557	5637	5646	5592	5651		5498	5574	5634	5578	5469	5481
	548		2389	2506	2537	2976	3595	4649	5132	6499	6583		2411	2470	2425	2985	3504	5354	5442	5123	6659		2365	2460	2520	2998	3688	5331	5486	6425	6537			5228	5486	5369	5281	5281	5361	5350	5318	5346		5220	5322	5353	5304	5191	5195
	550		2295	2382	2416	2841	3406	4334	4843	6100	6173		2303	2376	2314	2839	3315	5076	5078	4841	6274		2272	2346	2411	2863	3477	5037	5172	6025	6176			5005	5231	5133	5067	5049	5139	5150	5090	5123		5007	5084	5135	5075	4956	4975
	552		2200	2283	2342	2723	3240	4156	4584	5752	5865		2210	2278	2229	2722	3162	4797	4853	4579	5930		2192	2249	2289	2732	3324	4756	4884	5704	5819			4740	4963	4848	4785	4787	4859	4855	4823	4857		4733	4795	4849	4826	4699	4692
	554		2098	2183	2190	2567	3039	3879	4287	5396	5435		2104	2165	2130	2554	2992	4491	4559	4305	5531		2086	2139	2202	2588	3117	4464	4577	5324	5443			4507	4746	4636	4570	4575	4640	4636	4607	4633		4510	4594	4644	4581	4481	4497
	556		2005	2082	2104	2440	2888	3648	4027	5041	5105		2017	2066	2026	2424	2816	4210	4239	4038	5199		1983	2040	2076	2452	2956	4168	4289	4996	5081			4259	4467	4383	4307	4305	4384	4367	4341	4361		4231	4315	4372	4309	4207	4227
	558		1893	1976	1998	2298	2711	3424	3745	4663	4760		1917	1967	1917	2295	2645	3930	3966	3760	4800		1887	1943	1993	2300	2765	3912	4008	4641	4729			4044	4242	4162	4093	4092	4172	4172	4136	4162		4037	4087	4156	4097	4018	4041
	560		1807	1889	1912	2180	2561	3221	3541	4364	4430		1821	1885	1839	2181	2479	3687	3727	3526	4515		1806	1842	1870	2197	2631	3631	3736	4332	4417			3841	4014	3939	3902	3873	3953	3929	3913	3941		3835	3893	3924	3904	3815	3812
	562		1710	1777	1795	2037	2391	2974	3248	4043	4087		1722	1761	1729	2027	2329	3403	3419	3263	4143		1704	1754	1767	2071	2440	3381	3448	3990	4056			3616	3784	3689	3637	3635	3694	3693	3663	3700		3577	3644	3664	3636	3571	3566
	564		1632	1716	1727	1932	2256	2806	3077	3792	3866		1649	1693	1670	1960	2201	3191	3244	3070	3895		1630	1670	1702	1966	2324	3182	3258	3755	3829			3404	3575	3482	3464	3435	3501	3490	3461	3480		3394	3451	3486	3446	3371	3374
	566		1561	1595	1613	1827	2108	2601	2844	3497	3534		1567	1596	1561	1820	2068	2986	2996	2848	3570		1538	1566	1612	1845	2177	2954	3020	3468	3517			3198	3339	3262	3229	3219	3287	3267	3259	3278		3176	3239	3256	3234	3153	3163
	568		1484	1551	1545	1729	1996	2462	2683	3270	3330		1488	1534	1492	1738	1964	2808	2806	2679	3368		1484	1505	1537	1755	2041	2755	2822	3238	3308			3029	3162	3102	3066	3041	3114	3103	3093	3105		3024	3067	3098	3057	3002	3010
	570		1426	1485	1483	1648	1901	2337	2524	3069	3117		1439	1477	1445	1668	1852	2621	2651	2519	3155		1419	1445	1463	1662	1944	2615	2657	3058	3099			2831	2958	2891	2867	2847	2901	2892	2893	2900		2814	2862	2879	2852	2799	2817
	572		1343	1391	1391	1559	1772	2166	2329	2836	2883		1360	1389	1347	1557	1740	2431	2448	2329	2897		1334	1363	1394	1570	1811	2420	2459	2804	2858			2669	2795	2746	2726	2691	2758	2734	2731	2733		2661	2695	2739	2701	2648	2653
	574		1280	1305	1325	1472	1672	2011	2166	2622	2651		1295	1309	1285	1484	1635	2258	2274	2188	2699		1277	1282	1308	1483	1697	2245	2298	2612	2652			2487	2580	2530	2516	2493	2543	2533	2544	2536		2451	2504	2526	2504	2450	2446
	576		1191	1228	1226	1360	1525	1839	1980	2394	2405		1215	1220	1202	1371	1516	2056	2066	1989	2446		1193	1206	1235	1377	1563	2048	2088	2356	2409			2314	2412	2363	2347	2328	2374	2365	2363	2363		2299	2333	2365	2330	2279	2282
	578		1135	1159	1171	1282	1456	1713	1846	2197	2234		1152	1172	1131	1283	1418	1920	1938	1868	2259		1131	1157	1156	1287	1475	1912	1948	2182	2224			2128	2221	2157	2156	2135	2173	2172	2170	2179		2099	2145	2171	2147	2111	2110
	580		1047	1074	1082	1183	1318	1568	1684	1992	2013		1066	1079	1059	1177	1294	1737	1748	1689	2031		1046	1061	1081	1193	1344	1732	1757	1973	2011			1964	2045	1994	2007	1970	2008	1998	2009	2005		1942	1977	2007	1976	1934	1937
	582		1005	1031	1024	1112	1245	1460	1574	1856	1863		1015	1032	1024	1120	1218	1628	1629	1569	1909		998	1017	1022	1127	1267	1611	1643	1846	1866			1822	1893	1840	1842	1820	1864	1843	1844	1857		1798	1830	1845	1836	1784	1794
	584		933	947	966	1053	1147	1356	1441	1689	1702		943	961	946	1065	1136	1478	1503	1454	1725		927	957	965	1042	1176	1461	1498	1684	1695			1698	1764	1725	1719	1712	1738	1731	1725	1730		1670	1714	1719	1705	1678	1681
	586		896	918	915	1001	1101	1273	1351	1579	1592		914	917	919	1003	1078	1402	1393	1346	1616		894	913	925	1006	1101	1388	1412	1574	1596			1578	1633	1601	1587	1574	1612	1599	1604	1594		1548	1571	1597	1569	1547	1552
	588		860	866	885	933	1023	1190	1255	1464	1483		868	880	865	945	1019	1296	1309	1276	1513		853	858	876	950	1049	1288	1319	1462	1483			1496	1551	1517	1518	1499	1521	1521	1519	1525		1468	1493	1513	1502	1468	1466
	590		821	846	851	909	995	1132	1196	1382	1413		842	851	840	899	974	1230	1249	1215	1415		829	833	849	910	1001	1234	1250	1388	1390			1396	1457	1415	1422	1396	1440	1426	1428	1441		1371	1391	1421	1403	1379	1380
	592		791	794	817	857	938	1067	1124	1306	1315		808	809	804	871	926	1167	1177	1140	1328		795	796	802	879	951	1150	1164	1290	1307			1333	1379	1351	1348	1332	1366	1350	1360	1351		1316	1332	1348	1320	1314	1313
	594		763	771	770	825	884	1022	1061	1225	1241		778	773	774	832	872	1108	1103	1068	1244		757	753	775	836	912	1098	1113	1217	1239			1256	1312	1275	1275	1255	1291	1272	1291	1291		1241	1261	1284	1259	1233	1237
	596		725	734	738	790	845	952	1013	1151	1157		736	747	729	791	839	1041	1034	1017	1172		736	747	729	791	839	1041	1034	1017	1172			1199	1246	1212	1219	1194	1224	1230	1225	1220		1173	1180	1219	1202	1188	1183
	598		708	711	720	745	813	923	956	1081	1090		715	712	699	751	801	983	985	967	1107		715	712	699	751	801	983	985	967	1107			1125	1160	1132	1143	1125	1154	1141	1150	1143		1104	1119	1151	1120	1101	1102
	600		669	667	676	715	761	859	889	1005	1007		682	688	672	706	751	914	910	912	1033		682	688	672	706	751	914	910	912	1033			1067	1102	1075	1072	1070	1078	1075	1091	1083		1046	1052	1074	1062	1048	1042
Fig. 2c
	ITA concentration	BioITA (F1/F0)			dBioITA (F1/F0)
	1 μM ITA	1.00469	1.00554	0.989768	0.997688	0.99852	1.00379
	3 μM	1.08132	1.05312	1.04661	1.04994	1.01489	1.01165
	10 μM	1.08974	1.02575	1.07187	1.02691	1.02645	1.02247
	30 μM	1.35203	1.34783	1.35479	1.00916	1.01184	1.01452
	100 μM	1.7019	1.6476	1.75181	1.01489	0.992325	1.01618
	300 μM	2.28122	2.70814	2.681	1.02007	0.996579	1.00305
	1000 μM	2.57467	2.73214	2.745	1.0258	0.985944	0.992787
	3000 μM	3.31524	2.533	3.25653	1.01156	1.00888	1.00185
	10000 μM	3.36071	3.39651	3.33442	1.01849	1.01729	0.993527
Fig. 2d
			BioITA					dBioITA
	Wavelength (nm)		0 mM ITA	1 mM ITA	0 mM ITA + wash	1 mM ITA + wash		0 mM ITA	1 mM ITA	0 mM ITA + wash	1 mM ITA + wash
	502		1755	3598	1760	3555		1731	1690	1688	1726
	504		2006	4433	2007	4455		1982	1929	1927	1969
	506		2275	5268	2270	5420		2242	2180	2170	2233
	508		2588	6416	2604	6168		2595	2508	2485	2551
	510		2832	7318	2832	7230		2821	2731	2723	2792
	512		3078	8253	3074	7962		3061	2957	2954	3025
	514		3219	8876	3232	8537		3206	3110	3098	3167
	516		3319	9366	3320	9019		3299	3194	3177	3265
	518		3366	9668	3368	9213		3336	3227	3223	3304
	520		3371	9692	3365	9318		3347	3235	3221	3306
	522		3320	9623	3325	9183		3297	3194	3170	3266
	524		3255	9288	3256	9036		3225	3122	3109	3208
	526		3155	8883	3158	8549		3138	3024	2997	3093
	528		2986	8260	2987	8189		2941	2858	2844	2921
	530		2861	7725	2846	7585		2809	2724	2708	2798
	532		2665	6971	2654	7080		2618	2533	2515	2603
	534		2528	6476	2523	6525		2481	2403	2395	2468
	536		2383	5897	2368	6024		2316	2253	2247	2315
	538		2272	5513	2277	5636		2219	2163	2143	2213
	540		2204	5220	2197	5208		2136	2081	2072	2141
	542		2123	4895	2121	5005		2058	2002	2005	2064
	544		2071	4683	2061	4711		2008	1950	1943	2007
	546		2004	4457	1994	4497		1931	1888	1872	1940
	548		1961	4260	1952	4349		1879	1838	1836	1898
	550		1878	4030	1883	4132		1804	1770	1755	1828
	552		1826	3837	1817	3938		1754	1713	1716	1773
	554		1761	3598	1757	3699		1684	1658	1659	1708
	556		1696	3434	1697	3529		1626	1602	1596	1647
	558		1651	3247	1640	3324		1576	1548	1545	1602
	560		1575	3021	1572	3139		1504	1478	1471	1524
	562		1528	2860	1516	2949		1457	1433	1424	1475
	564		1468	2690	1463	2786		1395	1367	1371	1416
	566		1420	2562	1424	2641		1347	1335	1321	1372
	568		1370	2395	1360	2529		1288	1273	1269	1320
	570		1330	2276	1321	2382		1253	1232	1236	1279
	572		1263	2115	1260	2242		1198	1179	1176	1219
	574		1215	1993	1205	2111		1145	1138	1130	1174
	576		1163	1845	1154	1936		1089	1078	1070	1115
	578		1122	1738	1106	1841		1049	1035	1025	1070
	580		1060	1605	1056	1698		988	980	983	1024
	582		1027	1511	1020	1599		958	958	939	984
	584		978	1419	978	1493		916	911	898	933
	586		959	1348	940	1422		884	877	876	908
	588		916	1283	908	1345		843	846	853	878
	590		890	1224	877	1285		842	830	826	860
	592		861	1156	856	1232		803	798	800	827
	594		843	1111	842	1188		777	791	782	804
	596		815	1060	804	1140		760	754	746	770
	598		786	1009	785	1068		730	728	722	747
	600
Fig. 2e
	IRG addtition time (min)	BioITA (Ft/F0)			dBioITA (Ft/F0)
	-15	1.00212	0.99	1.01	1.004	0.996101	0.9901
	-10	0.994074	1.01415	1.01893	1.00401	1.00631	1.01835
	-5	0.972663	0.980692	0.979545	0.990824	1.00631	1.00822
	0	1.00421	0.9956	0.99	1.001	0.999	0.99
	10	1.75	1.51472	1.48174	1.00344	1.01166	1.02657
	20	2.025	1.96301	1.8746	1.04703	1.04779	1.05792
	30	2.575	2.42564	2.44619	1.0757	1.07666	1.10686
	40	2.74584	2.875	2.80893	1.0325	1.05716	1.08067
	60	3.34085	3.26343	3.25	1.03403	1.06462	1.07761
	80	3.34324	3.5	3.27156	1.05257	1.05792	1.08258
	100	3.75	3.73275	3.50213	0.994074	1.01415	1.01893
	120	3.73944	3.75808	3.52213	1.0044	1.02925	1.04263
Fig. 2f			repeat 1																	repeat 2																	repeat 3
	Wavelength (nm)		Buffer	ITA	Succinate	Citrate	Aspartate	Glutamate	α-KG	Furmarate	Isocitrate	L-malate	Oxaloacetate	cis-Aconitate	mesaconate	citraconate	OI	DI		Buffer	ITA	Succinate	Citrate	Aspartate	Glutamate	α-KG	Furmarate	Isocitrate	L-malate	Oxaloacetate	cis-Aconitate	mesaconate	citraconate	OI	DI		Buffer	ITA	Succinate	Citrate	Aspartate	Glutamate	α-KG	Furmarate	Isocitrate	L-malate	Oxaloacetate	cis-Aconitate	mesaconate
	502		1801	2784	1845	1857	1802	1822	1817	1816	1817	1829	1820	1821	1898	1825	1833	1843		1899	2690	1887	1883	1833	1822	1817	1837	1844	1820	1830	1824	1891	1820	1838	1833		1908	2698	1907	1900	1842	1792	1790	1829	1821	1835	1821	1819	1907
	504		1653	2987	1645	1661	1601	1627	1611	1618	1614	1631	1612	1626	1736	1624	1647	1642		1722	2864	1680	1691	1642	1622	1639	1630	1642	1620	1633	1627	1737	1619	1665	1645		1726	2886	1707	1704	1665	1612	1608	1643	1624	1646	1633	1639	1753
	506		1881	3591	1871	1879	1817	1846	1820	1841	1826	1847	1821	1839	1983	1847	1871	1867		1942	3444	1912	1917	1857	1858	1863	1856	1864	1846	1854	1853	1974	1842	1882	1870		1960	3472	1944	1935	1894	1834	1828	1874	1861	1870	1861	1871	2006
	508		2118	4229	2088	2112	2044	2075	2055	2073	2054	2088	2065	2070	2234	2084	2104	2096		2193	4046	2153	2167	2097	2088	2090	2092	2110	2081	2094	2090	2229	2076	2118	2106		2190	4069	2184	2173	2144	2064	2059	2116	2103	2112	2105	2111	2254
	510		2394	5049	2377	2398	2326	2370	2348	2359	2345	2374	2342	2364	2550	2372	2391	2386		2508	4835	2457	2464	2410	2391	2398	2385	2408	2381	2384	2387	2561	2359	2414	2402		2508	4881	2482	2477	2439	2357	2343	2421	2394	2417	2407	2406	2578
	512		2617	5679	2584	2596	2530	2568	2543	2564	2547	2574	2550	2572	2772	2571	2602	2603		2729	5416	2672	2690	2611	2594	2609	2600	2615	2586	2597	2593	2799	2572	2620	2611		2720	5463	2701	2690	2657	2571	2556	2649	2618	2633	2623	2629	2810
	514		2825	6334	2792	2808	2730	2780	2751	2773	2744	2791	2749	2777	3010	2786	2803	2822		2950	6072	2900	2896	2830	2808	2828	2814	2830	2799	2802	2809	3042	2776	2852	2819		2946	6112	2929	2915	2880	2798	2765	2865	2838	2853	2846	2854	3057
	516		2947	6750	2910	2938	2852	2897	2874	2897	2872	2899	2875	2907	3156	2909	2934	2944		3101	6464	3031	3025	2957	2946	2956	2944	2949	2925	2940	2927	3162	2916	2969	2953		3089	6521	3061	3046	3017	2918	2896	3002	2957	2984	2984	2981	3207
	518		3019	7040	2984	3008	2930	2979	2946	2971	2947	2984	2947	2976	3242	2992	3003	3013		3183	6734	3105	3115	3031	3017	3029	3036	3045	2991	3023	3012	3267	2983	3042	3021		3169	6765	3138	3130	3102	3005	2979	3072	3046	3064	3063	3061	3292
	520		3067	7204	3016	3045	2957	3015	2986	3002	2974	3017	2983	3007	3300	3022	3055	3050		3232	6896	3156	3152	3076	3056	3077	3053	3070	3049	3061	3052	3310	3021	3078	3055		3220	6940	3176	3172	3137	3039	3024	3124	3090	3108	3098	3118	3349
	522		3068	7222	3024	3057	2953	3016	2982	3007	2976	3017	2981	3015	3295	3033	3050	3053		3235	6927	3147	3145	3076	3063	3062	3057	3072	3040	3050	3058	3324	3017	3078	3061		3223	6988	3193	3183	3139	3040	3018	3120	3097	3111	3099	3102	3352
	524		3013	7162	2986	2996	2917	2967	2928	2968	2933	2979	2936	2966	3258	2989	3018	3012		3180	6855	3112	3112	3023	3005	3023	3017	3041	2993	3008	3009	3281	2976	3038	3007		3181	6913	3148	3146	3084	2999	2972	3068	3046	3060	3058	3062	3312
	526		2961	7007	2919	2953	2848	2894	2875	2888	2869	2897	2869	2905	3183	2914	2944	2941		3123	6705	3044	3052	2965	2949	2960	2946	2980	2927	2937	2937	3221	2910	2985	2953		3118	6784	3081	3071	3020	2938	2912	3007	2979	2994	2992	2991	3246
	528		2877	6752	2820	2857	2761	2811	2779	2789	2782	2807	2787	2799	3094	2819	2855	2849		3027	6479	2965	2967	2874	2857	2873	2845	2869	2831	2848	2842	3116	2820	2886	2858		3018	6555	3012	2984	2933	2831	2808	2904	2885	2891	2895	2897	3148
	530		2729	6339	2680	2709	2609	2650	2618	2645	2633	2659	2633	2648	2927	2667	2700	2690		2875	6089	2807	2808	2714	2695	2716	2694	2708	2681	2689	2700	2961	2662	2740	2693		2865	6150	2850	2832	2772	2675	2671	2755	2728	2738	2730	2734	3001
	532		2599	5979	2576	2592	2500	2528	2502	2522	2505	2537	2521	2535	2804	2542	2586	2582		2746	5731	2664	2679	2593	2576	2590	2567	2588	2563	2572	2565	2820	2546	2616	2576		2756	5800	2726	2725	2645	2561	2544	2623	2587	2611	2598	2612	2866
	534		2440	5473	2406	2428	2325	2365	2338	2338	2329	2361	2343	2349	2611	2378	2408	2392		2563	5270	2504	2502	2408	2401	2397	2393	2404	2385	2394	2387	2622	2371	2445	2400		2569	5334	2540	2538	2462	2385	2365	2431	2421	2425	2425	2428	2666
	536		2324	5142	2288	2315	2215	2244	2222	2232	2220	2249	2232	2245	2487	2257	2289	2286		2438	4933	2384	2389	2296	2280	2280	2276	2286	2270	2277	2267	2507	2256	2328	2279		2439	5006	2424	2410	2346	2263	2249	2304	2290	2310	2306	2306	2540
	538		2196	4750	2166	2184	2077	2114	2081	2094	2100	2110	2103	2098	2329	2125	2152	2134		2287	4562	2246	2241	2161	2141	2146	2133	2145	2124	2139	2131	2351	2103	2192	2147		2304	4626	2281	2282	2200	2125	2110	2166	2149	2160	2166	2167	2387
	540		2108	4485	2078	2099	2002	2023	1997	2011	2006	2025	2017	2030	2240	2045	2074	2052		2205	4312	2155	2157	2065	2047	2058	2058	2057	2048	2056	2045	2256	2021	2117	2059		2216	4389	2201	2192	2108	2035	2035	2078	2059	2077	2071	2080	2291
	542		2037	4295	2011	2038	1929	1962	1938	1946	1940	1953	1951	1958	2170	1970	2008	1988		2125	4122	2079	2093	2002	1978	1990	1974	1989	1978	1977	1973	2179	1966	2044	1992		2145	4182	2133	2125	2030	1965	1956	2008	1992	1999	2000	2001	2224
	544		1975	4071	1950	1969	1853	1888	1863	1871	1871	1885	1882	1888	2092	1907	1933	1918		2045	3920	2012	2013	1926	1908	1909	1903	1922	1907	1905	1905	2095	1881	1970	1912		2069	3982	2054	2052	1968	1892	1876	1929	1922	1926	1923	1926	2136
	546		1922	3934	1899	1913	1816	1837	1812	1829	1823	1841	1828	1839	2032	1847	1884	1863		1994	3766	1962	1963	1877	1846	1869	1859	1872	1851	1854	1855	2045	1833	1923	1878		2025	3839	1998	2002	1906	1839	1836	1873	1871	1871	1873	1876	2088
	548		1860	3762	1844	1856	1752	1784	1751	1766	1761	1779	1770	1780	1970	1793	1822	1801		1930	3605	1898	1904	1812	1801	1795	1795	1805	1793	1794	1789	1981	1775	1868	1806		1954	3667	1941	1933	1846	1768	1773	1803	1797	1820	1812	1811	2019
	550		1820	3635	1797	1822	1715	1736	1719	1719	1724	1740	1735	1735	1925	1754	1784	1762		1886	3484	1860	1851	1779	1749	1761	1748	1758	1750	1750	1745	1927	1735	1824	1765		1908	3548	1904	1898	1802	1731	1736	1764	1762	1770	1763	1767	1976
	552		1759	3469	1738	1766	1654	1672	1657	1657	1664	1685	1672	1673	1863	1692	1720	1701		1828	3337	1791	1798	1705	1689	1697	1689	1701	1693	1692	1697	1854	1681	1759	1700		1839	3398	1835	1834	1742	1675	1670	1697	1697	1701	1709	1705	1910
	554		1713	3343	1691	1710	1611	1628	1616	1624	1612	1629	1630	1632	1799	1647	1674	1650		1766	3206	1741	1751	1651	1638	1653	1635	1651	1631	1636	1642	1802	1630	1712	1651		1790	3261	1788	1780	1687	1625	1619	1652	1651	1658	1654	1660	1840
	556		1642	3170	1631	1653	1553	1569	1544	1561	1554	1574	1572	1568	1742	1588	1620	1598		1710	3059	1673	1679	1599	1575	1589	1576	1584	1581	1582	1583	1749	1558	1650	1587		1734	3109	1723	1720	1625	1558	1566	1589	1584	1596	1590	1596	1793
	558		1603	3031	1582	1598	1504	1521	1496	1513	1504	1517	1522	1519	1682	1531	1557	1546		1644	2928	1622	1626	1536	1527	1533	1523	1523	1526	1524	1527	1686	1513	1600	1534		1682	2977	1664	1666	1567	1513	1507	1535	1532	1539	1537	1547	1725
	560		1553	2914	1534	1554	1451	1475	1449	1451	1450	1474	1471	1459	1626	1487	1505	1488		1595	2797	1571	1591	1494	1480	1482	1479	1485	1479	1482	1478	1629	1469	1552	1486		1619	2860	1615	1614	1526	1460	1463	1484	1483	1496	1493	1491	1675
	562		1487	2731	1473	1486	1382	1401	1379	1388	1394	1414	1404	1403	1559	1414	1446	1425		1531	2634	1506	1506	1428	1413	1420	1410	1421	1409	1412	1417	1554	1394	1481	1425		1555	2693	1549	1542	1451	1395	1399	1415	1414	1422	1423	1417	1595
	564		1445	2621	1426	1444	1361	1363	1349	1341	1349	1368	1373	1365	1513	1375	1413	1385		1477	2518	1462	1470	1380	1370	1368	1363	1374	1369	1372	1369	1511	1361	1447	1375		1504	2583	1501	1504	1406	1347	1350	1381	1371	1381	1378	1385	1555
	566		1384	2480	1374	1387	1295	1300	1288	1292	1300	1303	1318	1304	1450	1325	1351	1332		1432	2390	1409	1409	1332	1313	1317	1310	1320	1311	1316	1315	1450	1309	1388	1322		1447	2447	1449	1447	1355	1292	1303	1315	1311	1316	1321	1325	1486
	568		1349	2383	1338	1351	1265	1279	1255	1260	1269	1268	1271	1271	1411	1283	1307	1295		1376	2288	1359	1374	1305	1265	1277	1268	1285	1277	1269	1271	1410	1266	1347	1285		1406	2338	1397	1400	1307	1260	1261	1281	1271	1279	1283	1279	1454
	570		1292	2250	1285	1304	1205	1216	1202	1198	1216	1230	1218	1214	1352	1224	1259	1242		1331	2162	1310	1318	1230	1224	1232	1211	1228	1215	1231	1231	1349	1206	1297	1231		1361	2215	1352	1348	1262	1208	1215	1229	1222	1228	1226	1228	1393
	572		1269	2146	1251	1266	1179	1182	1172	1173	1179	1184	1192	1181	1316	1196	1223	1204		1285	2073	1277	1286	1198	1172	1192	1182	1206	1184	1198	1193	1314	1179	1268	1204		1321	2132	1314	1321	1224	1178	1174	1183	1189	1194	1203	1201	1351
	574		1203	2009	1190	1207	1121	1129	1101	1120	1115	1133	1138	1137	1250	1146	1173	1157		1233	1939	1215	1225	1147	1126	1136	1127	1137	1125	1130	1135	1250	1125	1206	1143		1248	1979	1254	1256	1165	1113	1118	1139	1127	1126	1147	1133	1289
	576		1166	1912	1154	1170	1071	1087	1080	1076	1078	1087	1098	1092	1211	1107	1126	1106		1188	1844	1175	1183	1109	1096	1092	1086	1101	1090	1093	1104	1210	1089	1170	1094		1211	1895	1218	1219	1118	1076	1086	1094	1092	1091	1098	1090	1245
	578		1105	1796	1105	1115	1028	1045	1029	1030	1027	1036	1041	1041	1153	1053	1072	1056		1139	1723	1120	1128	1057	1026	1040	1031	1046	1038	1047	1041	1149	1038	1112	1052		1162	1769	1161	1152	1070	1025	1035	1037	1033	1041	1041	1041	1182
	580		1068	1699	1057	1067	982	999	986	992	993	1002	1004	1003	1107	1009	1038	1018		1093	1625	1082	1080	1016	1004	1001	993	1000	1005	990	1003	1108	989	1068	1011		1110	1686	1117	1121	1029	968	986	996	999	1007	999	993	1141
	582		1020	1577	1016	1026	941	953	937	947	945	949	954	955	1053	968	985	963		1038	1514	1022	1036	967	942	947	947	960	948	953	955	1048	947	1016	956		1061	1566	1061	1068	978	927	944	958	946	958	946	951	1089
	584		983	1498	978	994	912	918	901	906	923	919	924	917	1022	929	957	942		1003	1441	997	996	929	909	913	913	917	910	917	927	1010	919	984	925		1029	1488	1025	1027	938	880	918	921	911	914	923	921	1048
	586		948	1409	936	950	874	877	872	864	872	886	887	876	977	888	912	888		960	1358	959	958	891	869	880	872	876	873	877	874	977	876	943	894		980	1403	979	992	902	861	864	870	879	877	879	876	1011
	588		911	1347	905	927	842	853	830	833	850	856	857	860	948	863	891	871		928	1295	924	933	867	856	851	848	853	841	853	858	933	849	919	866		941	1338	955	955	875	836	848	842	839	858	853	850	974
	590		888	1293	874	892	812	817	811	804	811	818	825	823	918	833	856	838		892	1239	898	893	829	811	825	822	830	818	829	824	909	821	891	826		922	1278	930	928	844	806	813	821	811	825	826	814	947
	592		866	1247	870	876	801	803	794	794	799	803	809	801	889	820	835	821		884	1196	872	878	814	805	803	805	807	790	803	811	888	796	867	814		898	1241	906	900	831	781	800	793	793	801	812	798	924
	594		842	1192	828	845	771	787	764	773	771	783	789	774	851	787	815	795		847	1136	841	843	778	771	767	771	780	770	775	777	865	774	839	788		865	1183	880	869	793	746	768	772	773	775	776	780	894
	596		830	1144	810	819	758	762	741	754	755	764	759	751	847	762	786	775		834	1101	817	825	761	760	756	756	760	744	759	758	836	754	818	763		854	1146	857	852	774	739	747	755	754	760	764	752	862
	598		796	1096	781	794	737	726	723	723	723	732	742	739	803	742	754	754		793	1048	798	801	737	721	731	727	738	733	728	732	810	721	790	729		812	1089	818	828	751	709	724	732	717	730	732	730	831
	600		782	1055	761	773	711	716	702	701	699	709	714	714	787	725	729	720		775	1024	771	769	720	708	698	707	715	702	717	708	776	704	775	712		798	1054	791	796	716	692	699	697	693	702	702	710	817
Fig. 2g
		Buffer			ITA			Succinate			Citrate			Aspartate			Glutamate			α-KG			Furmarate			Isocitrate			L-malate			Oxaloacetate			cis-Aconitate			mesaconate			citraconate			OI			DI
	Fadd/F0(488)	0.998373	1.05272	1.04881	2.35015	2.25415	2.274	0.984055	1.02701	1.03905	0.994793	1.02571	1.0358	0.962252	1.00098	1.02148	0.981451	0.996746	0.989261	0.971689	1.0013	0.984055	0.978523	0.994793	1.0166	0.968435	0.999675	1.00781	0.981777	0.99219	1.01237	0.970713	0.996095	1.00846	0.981126	0.995119	1.01464	1.07387	1.08168	1.09079	0.986983	0.983078	1.00586	0.994143	1.00163	0.997397	0.993492	0.996095	1.00944
[truncated: 12 more columns]

## Sheet: Fig. 3
Fig. 3b
	LPS stimulated time (h)	mBioITA								mdBioITA
	0	1	1	1	1	1	1	1	1	1	1	1	1	1	1	1	1
	0.5	1.13747	1.11526	1.01309	0.910379	0.969862	1.05853	1.14921	0.969862	1.01405	1.05101	1.01405	0.987479	1.0465	1.02693	1.01487	0.989109
	1	1.11151	1.11518	1.07077	0.934928	0.996745	1.06332	1.12419	0.996745	0.974904	1.00483	0.974904	0.949621	0.99833	1.02835	1.07326	0.999226
	1.5	1.1346	1.156	1.03195	1.12524	1.01199	1.09178	1.22345	1.01199	0.990665	0.955605	0.990665	1.01343	1.01082	1.01104	0.986603	1.0013
	2	1.17223	1.13072	0.934346	1.12645	1.19004	1.20447	1.22086	1.19004	1.01976	0.998258	1.01976	0.943232	0.972586	0.934264	0.988645	0.974084
	2.5	1.2304	1.08256	1.04804	1.24728	1.32022	1.50231	1.35554	1.32022	1.04737	0.971826	1.04737	0.945375	1.11469	0.978285	1.12543	0.997881
	3	1.24476	1.18396	1.12629	1.18269	1.25596	1.47308	1.29855	1.25596	1.10451	0.936383	1.10451	0.964678	1.10485	0.950165	0.917025	1.02432
	3.5	1.30961	1.23845	0.995852	1.27467	1.39289	1.2973	1.43947	1.39289	1.07586	1.00127	1.07586	0.955416	1.02582	0.980874	0.96879	1.02233
	4	1.33767	1.29616	1.16904	1.32291	1.40604	1.52529	1.40093	1.40604	1.09867	0.989186	1.09866	0.894544	0.985934	0.990813	0.966587	0.999174
	4.5	1.2943	1.19725	1.19763	1.35283	1.26568	1.63775	1.33669	1.26568	1.04357	0.968911	1.04357	0.980536	1.09587	1.01257	0.952358	1.05359
	5	1.25472	1.25544	1.2349	1.24769	1.37588	1.66667	1.46891	1.37588	1.04395	0.996659	1.04395	0.898781	0.988035	1.0858	1.01226	0.934068
	5.5	1.30359	1.30554	1.16115	1.25932	1.36356	1.58579	1.44306	1.36356	1.22475	1.01846	1.22475	0.875017	1.00086	0.992465	0.939982	0.966219
	6	1.29047	1.49391	1.29862	1.19645	1.27349	1.50046	1.53796	1.27349	1.15305	0.997251	1.15305	0.830923	0.980922	1.10835	0.94763	1.01539
	6.5	1.30776	1.69284	1.25227	1.19151	1.47023	1.56294	1.57277	1.47023	1.09094	1.01108	1.09094	0.957103	1.07606	1.01012	0.888162	0.993329
	7	1.36085	1.83937	1.29222	1.32115	1.41431	1.59672	1.69341	1.41431	1.09085	0.99635	1.09085	0.939688	0.918354	1.00264	0.889657	0.958633
	7.5	1.42959	1.76634	1.42353	1.34947	1.49026	1.66689	1.62677	1.49026	1.11366	1.00506	1.11366	0.935068	0.954119	1.01894	0.9324	0.986107
	8	1.55857	1.84558	1.54068	1.38249	1.66351	1.63225	1.64466	1.66352	1.06988	1.01402	1.06988	0.860364	0.950792	1.02634	1.04328	0.952607
	8.5	1.52804	1.82027	1.48281	1.45359	1.5462	1.6191	1.77497	1.5462	1.02962	1.00687	1.02962	0.868869	0.921723	1.01904	1.02757	0.952848
	9	1.57635	1.78152	1.41354	1.52	1.77888	1.78761	1.93081	1.77888	1.12719	0.986414	1.12719	1.11692	1.00677	1.00192	1.09466	0.9525
	9.5	1.54409	1.68319	1.50729	1.81957	1.79051	1.71811	1.89963	1.79052	1.04977	1.03246	1.04977	1.04723	0.9672	0.99778	1.04315	0.930701
	10	1.62611	1.80483	1.39258	1.58746	2.00778	1.75672	1.92214	2.00778	1.09432	0.957277	1.09432	0.950233	1.03642	1.02549	0.966823	0.930434
	10.5	1.99931	1.84924	1.56609	1.61843	1.65281	1.73355	1.78098	1.65281	1.06606	0.983811	1.06606	0.914997	1.04264	0.982686	1.07604	0.94258
	11	1.75409	1.87485	1.65749	1.59294	1.83007	1.86808	2.06239	1.83007	1.10502	1.01751	1.10502	0.924506	0.975072	0.986823	0.798444	0.953917
	11.5	1.61722	1.96995	1.41577	1.86545	2.12519	1.84887	2.0469	2.12519	1.07945	1.0028	1.07945	0.753682	0.938323	1.13442	0.855375	0.980016
	12	1.73486	1.90788	1.56854	1.89352	1.91394	1.75123	2.10523	1.91394	1.07634	1.04429	1.07634	0.902914	0.93418	1.03331	0.731958	1.1143
	12.5	2.06205	2.52752	1.48842	1.78061	1.85755	1.91498	2.15036	1.85755	1.08903	1.02725	1.08903	0.949811	1.02984	0.996771	0.966265	1.09021
	13	1.81555	2.60981	1.75796	2.15969	1.61899	1.92584	2.10853	1.61899	1.15674	1.04592	1.15675	1.05962	1.04	1.00386	1.01373	1.13979
	13.5	1.9202	2.04591	1.62623	1.82967	1.89631	1.88635	2.06108	1.89631	1.16111	1.06365	1.16111	0.971124	1.05906	1.01631	0.945938	1.03875
	14	1.76259	2.22534	1.8037	1.82224	1.87389	1.78209	1.99012	1.87389	1.20792	1.04957	1.20792	0.977147	0.987621	1.00066	0.989449	1.1001
Fig. 3c
	LPS stimulated time (h)	cBioITA								cdBioITA
	0	1	1	1	1	1	1	1	1	1	1	1	1	1	1	1	1
	1.58	1.08347	1	0.937574	0.965412	0.958146	1.069	0.917854	0.871741	1.02205	0.988541	1.00191	1.03696	1.03855	1.077	1.05073	1.02797
	3.16	1.03933	1.29611	1.19813	0.836767	1.1424	1.17836	1.05462	1.31517	1.02563	0.972622	1.06061	1.16758	1.04174	1.05154	1.14764	0.991316
	4.74	1.32482	1.56177	1.39243	1.09149	1.55612	1.48653	1.20476	1.413	0.961174	1.04715	0.940701	1.02608	1.0143	1.02514	1.11816	1.02519
	6.32	1.58944	1.70847	1.48666	1.49755	1.01716	1.87221	1.46531	2.00736	0.931299	1.01525	1.11172	1.11007	0.972684	0.981774	1.14825	1.11975
	7.9	1.52201	2.24408	2.48903	1.58126	2.01601	2.08573	1.63783	2.59379	0.943564	0.992629	1.14452	1.04323	0.942212	0.949485	1.17912	1.11224
	9.48	1.96806	2.21793	3.52986	1.14017	2.13883	2.37857	1.76038	2.38253	1.01282	1.01909	1.07485	1.04166	0.907555	0.980566	1.02471	1.14368
	11.06	2.13984	2.91277	3.5095	2.41711	2.36802	2.93953	1.8801	2.65934	1.05719	1.03717	1.09736	1.0308	0.993234	1.1154	1.1484	1.22699
	12.64	2.19993	2.71522	3.53017	2.42069	2.15303	3.32302	1.97158	3.95638	0.95302	0.994634	1.36586	0.95085	1.00255	0.730491	1.10353	1.29475
	14.22	2.48659	2.32306	4.73501	2.65089	2.39798	3.39332	1.99378	3.09866	0.957698	1.03248	1.17606	0.990786	1.0173	1.00979	1.04176	1.29581
	15.8	2.58471	2.02892	4.61437	2.56824	2.82424	3.41041	2.01303	3.02411	1.02565	1.06665	1.15469	1.01287	0.950496	0.926496	1.01314	1.35899
Fig. 3d
	LPS stimulated time (h)	mBioITA								mdBioITA								mBioITA + Ogc KO								mdBioITA + Ogc KO
	0	1	1	1	1	1	1	1	1	0.999996	1	1	0.999996	1	0.999996	0.999999	1	1	1	1	1	1	1	1	1	1	1	1	1	1	1	1	1
	0.5	1.00696	1.07311	0.887569	1.07011	1.02062	1.03528	1.06173	1.0034	1.05185	0.999906	0.980608	0.928971	1.00058	0.928971	1.03092	1.04863	0.953984	0.985573	1.10581	1	0.970301	1.03528	0.99841	1.03716	0.999905	1.00162	0.976205	0.935479	1.03092	1.01753	0.970107	1.02047
	1	1.02608	1.09676	0.951873	1.005	0.84753	1.0458	1.0161	0.985626	1.03752	1.00174	0.940004	0.895449	0.925548	0.895449	1.10609	1.02611	1.01526	0.973757	1.12153	0.99841	1.00178	1.0458	1.12716	1.13231	1.00174	0.923917	0.99875	1.00369	1.10609	1.00551	0.999512	0.972757
	1.5	1.04792	1.10325	0.897114	1.01491	0.942397	1.09742	1.00126	0.963122	1.03113	1.00271	0.990513	0.853307	1.13175	0.935303	0.984476	1.01707	1.03436	1.02028	1.02289	1.12716	0.919341	1.09742	1.11294	1.13434	1.00271	0.953272	1.05365	0.893333	0.984476	1.0035	1.03156	0.999103
	2	0.973678	1.15677	1.16098	1.1254	1.04198	0.973992	1.01984	1.03737	1.12422	1.00368	0.964283	0.909759	1.20766	0.966438	1.03032	0.997639	1.1992	0.999128	1.03785	1.11294	1.14835	0.973992	1.28085	1.08653	1.00368	1.04652	1.03069	0.934933	1.03032	0.996191	1.00885	1.05345
	2.5	1.00353	1.18832	1.14975	1.05939	0.985356	1.0215	1.06058	1.05463	1.01795	1.06733	0.951793	1.01355	1.25949	1.06507	1.03249	0.981722	1.21352	1.01959	1.03869	1.28085	1.23489	1.0215	1.3174	1.10143	1.06733	0.951172	0.959238	0.936905	1.03249	0.988924	1.05602	1.04067
	3	1.02833	1.23501	1.13933	1.15555	1.11055	1.07369	1.13379	1.15034	1.1144	1.04287	0.961178	0.987317	1.1899	1.03667	1.00104	1.06732	1.21148	1.05119	0.938533	1.3174	1.18896	1.07369	1.36851	1.17501	1.04287	1.14681	0.912299	0.908363	1.00104	1.04108	1.02685	1.00309
	3.5	1.12973	1.32824	1.21398	1.11319	1.0242	1.1718	1.17253	1.10433	1.02323	1.06433	1.01695	0.90224	1.18778	1.00757	1.0469	1.01881	1.17746	1.11321	1.205	1.36851	1.16646	1.1718	1.32064	1.14661	1.06432	1.11423	1.00426	0.949975	1.0469	1.01938	1.01666	1.00107
	4	1.12931	1.32871	1.17895	1.10933	0.970785	1.21777	1.25278	1.18618	1.08803	1.07607	1.09519	0.904499	1.25341	1.04446	1.03246	1.09901	1.18396	1.12	1.42067	1.32064	1.32797	1.21777	1.38895	1.03863	1.07607	1.12269	0.988174	0.936876	1.03246	0.92615	1.02845	1.0446
	4.5	1.12824	1.31378	1.32036	1.12655	1.07589	1.2105	1.3627	1.17907	1.13693	1.03632	1.03784	0.883229	1.2209	0.927784	1.09572	1.09707	1.31824	1.15212	1.50451	1.38895	1.30277	1.2105	1.56065	1.19683	1.03632	1.20142	0.963971	0.994276	1.09572	0.983141	1.06983	1.11265
	5	1.20187	1.40358	1.4566	1.38479	1.29394	1.32444	1.19538	1.16745	1.11768	1.06108	1.01407	0.906168	1.14596	0.950281	1.0549	1.06821	1.31652	1.20305	1.60182	1.56065	1.42963	1.32444	1.53541	1.28972	1.06107	1.16824	0.983626	0.957236	1.0549	0.969962	1.05605	1.09406
	5.5	1.20446	1.35227	1.61278	1.29589	1.2556	1.36963	1.181	1.20512	1.19651	1.08346	0.999224	0.862286	1.22656	1.04543	1.0817	1.0193	1.36766	1.27434	1.5757	1.53541	1.34623	1.36963	1.54192	1.31078	1.08346	1.13766	0.958995	0.981553	1.0817	0.944317	1.08687	1.04004
	6	1.20644	1.38595	1.67823	1.43039	1.14797	1.33866	1.28717	1.27653	1.08171	1.07024	0.998971	0.991482	1.27713	0.960984	1.09461	1.03022	1.46436	1.32408	1.67406	1.54192	1.49122	1.33866	1.71667	1.44124	1.07024	1.14959	0.987748	0.993268	1.09461	0.896731	1.09829	1.1368
	6.5	1.3331	1.42951	1.66622	1.62084	1.18287	1.48755	1.27217	1.31694	1.14399	1.05772	1.02887	0.98385	1.28646	0.913282	0.988056	1.07597	1.58994	1.36451	1.73177	1.71667	1.44401	1.48755	2.01733	1.57836	1.05772	1.1176	1.18559	0.896583	0.988057	0.979147	1.05808	0.999222
	7	1.3071	1.4339	1.66282	1.778	1.3179	1.45021	1.38856	1.19505	1.06847	1.04927	0.983407	0.980627	1.11656	0.95565	1.02885	1.08124	1.60667	1.53142	1.73995	2.01733	1.40962	1.45021	1.89394	1.60012	1.04927	1.10852	0.983362	0.9336	1.02885	0.873284	1.07778	1.12089
	7.5	1.35609	1.50325	1.61287	1.56881	1.43834	1.54262	1.40879	1.41491	1.06104	1.14355	0.996133	0.993942	1.1774	0.85481	1.08462	1.08211	1.64515	1.26367	1.73834	1.89394	1.47167	1.54262	1.77811	1.56577	1.14355	1.10064	1.06557	0.984205	1.08462	1.00912	1.06266	1.08019
	8	1.40281	1.58093	1.56215	1.67659	1.24572	1.5574	1.42955	1.42947	1.10244	1.10532	0.996344	0.94669	1.08444	0.895443	1.13319	1.01226	1.68799	1.5421	1.62723	1.77811	1.43687	1.5574	2.06037	1.67016	1.10532	1.21607	0.939359	1.02828	1.13319	0.928503	1.12051	1.07236
	8.5	1.48345	1.58004	1.67344	1.74264	1.21361	1.70566	1.38558	1.43894	1.10068	1.05897	0.993316	0.898142	1.18045	0.876694	1.04155	0.971411	1.63452	1.55052	1.86817	2.06037	1.67601	1.70566	1.95155	1.65242	1.05897	1.11757	0.96726	0.94512	1.04155	0.937682	1.10588	1.04498
	9	1.5179	1.66635	1.75932	1.60903	1.26012	1.71852	1.51179	1.45075	1.09011	1.06357	1.00875	0.901055	1.12486	0.923503	1.22161	0.989723	1.67002	1.57648	1.82954	1.95155	1.59546	1.71852	2.00931	1.47948	1.06357	1.2058	1.21872	1.10852	1.22162	1.20538	1.063	0.952479
	9.5	1.5694	1.69704	1.37445	1.66583	1.37775	1.78218	1.50038	1.64015	1.09229	1.03853	1.00762	0.875526	1.19036	0.908716	1.16278	0.968964	1.62459	1.71822	1.96663	2.00931	1.70607	1.78218	1.98098	1.47983	1.03853	1.15766	1.12576	1.05513	1.16278	1.13017	1.10651	1.06561
	10	1.75118	1.783	1.6341	1.85807	1.50464	2.00271	1.54623	1.39472	1.15104	1.02311	1.0234	0.847227	1.15211	0.877817	1.15427	0.981519	1.57378	1.67576	1.70043	1.98098	1.68651	2.00271	1.97853	2.08833	1.02311	1.20475	1.1907	1.04741	1.15427	1.02549	1.1151	1.00143
	10.5	1.64132	1.72333	1.66584	1.71562	1.60882	1.88415	1.63932	1.39912	1.15017	1.00831	1.06343	0.92353	1.14179	0.875286	1.18302	1.01276	1.7137	1.69763	1.95505	1.97853	1.75838	1.88415	2.25247	2.00441	1.00831	1.16383	1.19196	1.0735	1.18302	0.987463	1.1031	1.01502
	11	1.67909	1.74394	1.54697	1.8171	1.80668	1.93512	1.69343	1.49161	1.1773	1.00648	1.0681	0.870498	1.12969	0.842516	1.22379	0.9848	1.83248	1.79562	2.48393	2.25247	2.21344	1.93512	2.17703	2.05564	1.00648	1.17061	1.18177	1.11049	1.22379	0.997725	1.14258	0.956342
	11.5	1.71186	1.75966	1.70302	1.74179	1.65027	1.98459	1.75018	1.45822	1.15887	1.17618	1.01292	0.883753	1.09235	0.791145	1.12541	1.00861	1.69348	1.75962	2.67682	2.17703	2.07359	1.98459	2.18211	2.0778	1.17618	1.23724	1.27991	1.02122	1.12542	0.813372	1.15978	0.978468
	12	1.75808	1.71443	1.68608	1.77252	1.79146	2.03559	1.71429	1.55254	1.16279	1.21359	1.08107	0.892579	1.08365	0.857871	1.12541	0.983837	1.72662	1.81586	3.07833	2.18211	2.34994	2.03559	2.1612	2.04915	1.21359	1.19324	1.30272	1.02122	1.12541	0.974423	1.14156	0.949379
	12.5	1.7749	1.89425	1.76417	1.88868	1.89889	2.01073	1.69221	1.61464	1.2341	1.18552	1.10677	0.938123	1.09136	0.843523	1.19641	1.042	1.7359	1.80699	3.07988	2.1612	2.218	2.01073	2.4103	2.02027	1.18552	1.11676	1.19919	1.08564	1.19641	1.02503	1.14899	0.987907
	13	1.82731	1.83838	1.65543	2.04046	1.85396	2.14729	1.83898	1.59024	1.26147	1.25121	1.04489	0.867358	1.08379	0.872637	1.11697	0.987766	1.99075	1.77839	3.00789	2.4103	2.19392	2.14729	2.30292	1.9536	1.25121	1.14333	1.1464	1.01356	1.11697	1.14354	1.1298	1.00063
	13.5	1.85576	1.92841	2.02825	2.05647	1.82096	2.16666	1.92532	1.56648	1.26598	1.26617	1.07341	0.974407	1.06203	0.806508	1.08493	1.00098	1.93461	1.9881	2.8992	2.30292	2.26041	2.16666	2.40653	1.9521	1.26617	1.19381	1.09805	0.984485	1.08493	1.04803	1.17044	1.00608
	14	1.90812	1.97433	2.07867	2.05732	1.75891	2.23561	1.80891	1.65963	1.16279	1.13439	1.08513	0.826295	1.07753	0.793349	1.16273	1.00796	1.8783	2.00793	2.74897	2.40653	2.06293	2.23561	2.3212	2.23159	1.13439	1.14639	1.04266	1.05509	1.16273	1.05454	1.21138	1.01582
Fig. 3e
	LPS stimulated time (h)	cBioITA								cdBioITA								cBioITA + Ogc KO								cdBioITA + Ogc KO
	0	1	1	1	1	1	1	1	1	1	1	1	1	1	1	1	1	1	1	1	1	1	1	1	1	1	1	1	1	1	1	1	1
	1.58	0.928755	0.912565	1.11139	1.04252	0.985314	1	1.1	1.00494	1.05121	1.05073	1.02797	1.09288	1.01554	1.015	0.989024	0.965321	1.03311	1.25518	1.00087	1.07393	1.00614	1.00262	1.02944	1.03831	1.03313	1.05492	1.14912	1.06093	1	0.975647	0.979592	1.13776
	3.16	1.45408	1.11788	1.2211	1.35219	1.12393	1.58786	1.13613	1.02488	1.02684	1.14764	0.991316	1.11749	0.895371	1.07029	0.974103	1.02468	0.96891	1.20302	1.04523	1.035	0.980127	1.041	1.11266	1.10521	1.09948	0.97652	1.02431	1.0897	0.949741	1.01758	1.05824	1.08432
	4.74	2.10333	1.64261	2.0531	1.91173	1.54382	1.63677	1.15972	1.24708	1.05394	1.11816	1.02519	1.00248	0.932986	0.952529	1.00029	1.03803	1.00878	1.30092	1.15736	1.07082	1.11738	1.15176	1.22043	1.23754	1.07116	1.07035	1.14184	1.0878	0.972341	1.038	1.05371	1.16572
	6.32	2.2695	2.21542	2.11675	2.31935	1.76506	1.66092	1.29487	1.61732	1.04572	1.14825	1.11975	1.02622	1.02933	0.982428	1.02486	0.998125	1.03295	1.3801	1.27605	1.25676	1.2065	1.24877	1.35544	1.40866	1.08365	1.0135	1.14783	1.07967	0.976267	0.94957	0.995836	1.17234
	7.9	2.10333	2.787	2.03415	2.70057	2.44313	2.30603	1.54041	2.35425	1.14287	1.17912	1.11224	1.03576	1.01524	0.97736	1.08284	1.05092	1.10257	1.50703	1.53083	1.43573	1.38381	1.32316	1.44272	1.56082	1.17961	1.06542	1.14491	1.12529	0.948547	0.996487	1.10509	1.32245
	9.48	2.7753	3.57081	3.11747	2.82798	2.48056	2.54777	1.79205	2.74005	1.14614	1.02471	1.14368	0.960076	0.988481	0.924963	1.05788	1.06249	1.2139	1.81331	1.70406	1.78409	1.52746	1.48073	1.54759	1.67563	1.05421	1.05377	1.12366	1.03587	0.926072	1.05257	1.0802	1.04047
	11.06	3.86625	2.87676	4.02683	3.05916	2.54637	2.5837	1.8712	3.18186	1.20357	1.1484	1.22699	1.06957	1.02558	0.954741	1.06606	0.989351	1.31961	1.83845	1.98719	2.052	1.6818	1.72249	1.57119	1.83134	1.04383	1.01027	1.31834	1.0282	0.981353	1.04261	1.05274	1.04781
	12.64	3.59312	3.5911	3.35972	3.73153	2.57348	2.88563	1.93061	3.01316	1.19141	1.10353	1.29475	1.09996	0.892267	0.964393	1.10642	1.03099	1.36494	2.02471	2.49931	2.30053	1.8676	1.87885	1.67518	2.04246	0.940454	0.977168	1.08309	1.0582	0.942921	1.06146	1.05933	1.00837
	14.22	3.39244	2.91954	3.38453	3.74713	3.03524	2.92977	2.10155	3.03671	1.18905	1.04176	1.29581	1.0078	0.991164	0.94064	1.11993	1.02405	1.42164	2.22665	2.64057	2.59867	2.03843	2.32615	1.65825	2.11889	1.02187	0.979303	1.07118	1.10418	0.951176	0.990606	1.06429	1.01684
	15.8	3.38563	2.59764	3.5001	3.83953	2.7939	2.98766	1.95431	3.06837	1.19341	1.01314	1.35899	0.826335	0.954527	0.934825	1.09165	1.00407	1.41422	2.14613	2.5056	2.72837	2.22341	2.16116	1.70157	2.29023	1.034	1.04539	1.05069	0.898879	0.959301	0.973701	0.916594	1.01435

## Sheet: Fig. 4
Fig. 4b	LPS stimulated time (h)	mBioITA								mdBioITA								mBioITA + Irg1 KO								mdBioITA + Irg1 KO
	0	1	1	1	1	1	1	1	1	1	1	1	1	1	1	1	1	1	1	1	1	1	1	1	1	1	1	1	1	1	1	1	1
	0.5	1.00944	1.09027	1.07687	0.93933	0.849322	0.894633	1.09191	0.903877	0.912993	0.971971	1.0004	1.04903	1.03529	0.989933	1.12431	1.0179	0.846222	1.03022	1.0371	0.99718	1.04074	1.00241	0.958827	0.914903	0.985662	0.967737	0.939416	1.06787	0.964223	1.00918	1.05168	1.10234
	1	1.08498	1.06103	1.06536	1.00148	1.06082	1.06024	1.12244	1.00874	0.976499	1.02136	1.17721	1.01051	1.04944	1.0212	0.969498	1.03636	0.871632	1.05758	0.882817	1.0009	1.01437	0.992914	0.967753	0.954471	0.993403	0.875997	1.03526	1.02627	0.978245	1.01253	1.05378	1.07368
	1.5	1.13204	1.12478	1.12918	0.964374	1.14162	1.01103	1.16709	0.989879	1.01096	1.02113	1.05593	0.99824	1.05194	1.00049	1.1261	1.03899	0.914413	1.03793	1.01105	0.967085	1.036	0.989805	1.05254	0.998375	1.03114	0.979074	0.993727	1.01146	0.996642	1.00786	1.04111	1.12026
	2	1.16171	1.09773	1.0887	0.890789	1.15234	0.987336	1.27366	1.18282	0.985627	0.959799	1.21678	1.00435	1.04332	1.00409	1.19914	1.09934	0.936825	1.06424	0.981157	0.963754	1.08127	0.995327	1.05463	0.921946	0.87311	0.941049	0.965778	0.969319	0.942171	1.0856	1.0024	0.997771
	2.5	1.17484	1.10917	1.02436	0.936866	1.23186	1.06473	1.32675	1.14025	1.02296	1.04232	1.13969	1.01288	0.98567	0.969701	1.14028	1.0641	0.9911	1.04454	1.06654	1.14883	1.02652	0.987151	0.929567	0.944718	0.963897	0.922855	0.940841	0.920919	0.933636	1.09112	1.1069	0.96143
	3	1.19837	1.10656	1.16176	1.08405	1.26302	1.1137	1.36197	1.17735	1.00378	1.04754	1.06277	1.05249	0.98985	0.986915	1.18823	0.997779	1.0001	1.11567	1.07075	1.13412	1.04787	1.00142	0.983215	0.935444	0.977747	0.891166	1.0047	1.05636	0.903311	1.09435	1.00665	1.05653
	3.5	1.20236	1.14958	1.20897	1.13857	1.31971	1.13106	1.36893	1.27357	1.01386	1.02497	1.08104	1.04312	0.954717	0.985883	1.12656	1.00266	0.957492	1.05993	1.01106	1.22416	1.14424	1.01737	0.934766	0.932013	1.00628	1.00774	0.953484	1.07053	0.900276	1.10891	1.01172	0.979622
	4	1.24272	1.16123	1.28317	1.06269	1.37185	1.15667	1.42619	1.31494	1.01983	1.02291	1.06106	1.0289	1.04222	0.974248	1.06415	1.06252	0.954341	1.15185	0.994647	1.22206	1.02759	1.0205	0.880129	0.900954	1.07127	1.13546	0.97804	0.907105	0.936111	1.11077	0.979105	0.973602
	4.5	1.2521	1.16286	1.1917	1.14358	1.37169	1.13705	1.69986	1.3315	1.03685	1.06398	1.23549	0.953377	0.93745	0.958201	0.86808	1.0499	0.989411	1.12962	1.06594	1.25299	1.00189	1.05099	0.862514	0.941614	1.07627	0.903519	0.954164	0.935476	0.891997	1.12593	1.09113	0.979334
	5	1.26699	1.25484	1.24744	1.13745	1.37136	1.14403	1.60186	1.33094	0.899278	0.900493	1.09122	0.952892	1.0427	0.985948	0.994505	1.09365	1.04302	1.01682	0.978537	1.154	1.05901	1.00955	0.962358	0.947396	1.0491	0.868014	0.992786	0.920877	0.859795	1.09823	1.0344	0.93448
	5.5	1.23432	1.19702	1.29518	1.20959	1.43333	1.1963	1.60445	1.35766	0.90189	1.1716	1.08454	0.990527	1.06226	0.97022	0.966375	1.07695	1.00717	0.998341	1.00703	1.19375	1.06848	1.088	0.964695	0.847741	1.01492	0.999651	0.986605	0.926677	0.904578	1.16462	1.09722	1.0258
	6	1.24191	1.20191	1.43856	1.20458	1.45512	1.15653	1.54533	1.39967	1.01108	1.08347	0.851213	0.964657	1.05762	1.00762	0.968696	0.991109	0.954835	1.0193	1.00251	1.05919	1.08481	1.14949	0.936949	0.849304	1.06611	0.962877	1.01358	0.92874	0.909208	1.16033	1.21128	1.02685
	6.5	1.29852	1.28655	1.63784	1.21255	1.46177	1.19503	1.47668	1.41416	1.01136	0.990367	1.04894	1.11901	1.00828	0.983267	0.984548	1.10342	0.997825	1.02534	1.06298	1.02426	1.08832	1.10472	0.932153	0.784664	1.04308	1.05011	1.01112	0.939423	0.967252	1.11165	1.08651	1.00549
	7	1.29023	1.37778	1.75933	1.32229	1.4637	1.19507	1.54199	1.45511	1.02425	1.09741	0.955982	1.05283	0.976667	1.07083	0.88166	0.939043	1.00007	1.07006	0.948044	1.04104	1.12441	1.24185	1.06825	0.826362	1.11145	0.956938	0.983881	0.922134	0.998815	1.14012	1.13408	1.02998
	7.5	1.32521	1.43777	1.73263	1.20673	1.47057	1.22247	1.61234	1.50711	0.962645	1.04872	1.02653	1.05295	1.00409	0.989487	0.98699	0.979639	0.979152	0.996862	0.967986	1.03062	1.14162	1.13077	1.07995	1.0335	1.0364	1.03508	0.996203	0.913709	0.990489	1.20488	1.15357	1.03915
	8	1.40588	1.50247	1.78256	1.34615	1.46801	1.24063	1.65733	1.48252	0.962272	1.18719	0.994157	0.976385	1.02516	0.971645	1.05104	1.01089	0.949416	1.08666	0.939727	0.985251	1.10697	1.16995	1.08823	0.982463	1.03691	0.971547	0.979426	0.941311	1.0085	1.18277	1.20168	1.06958
	8.5	1.50795	1.45368	1.76176	1.36533	1.48263	1.3808	1.7558	1.50163	0.982609	1.00901	1.09446	0.996042	1.09181	1.09758	1.01865	0.853932	0.96129	1.0744	0.948231	1.00782	1.04455	1.1056	1.16406	0.985366	0.982912	0.970018	0.980469	0.928328	1.10465	1.139	1.12885	1.01654
	9	1.59812	1.39921	1.73226	1.39732	1.66739	1.38689	1.78033	1.58539	0.98804	1.1102	0.999706	1.00023	1.06806	1.08643	1.03982	0.855779	0.959175	0.998585	0.993798	1.04547	1.10881	1.06614	1.14688	0.967459	1.01514	0.890499	0.992202	0.961679	1.04306	1.15995	1.13138	1.08998
	9.5	1.60378	1.51229	1.67084	1.38118	1.51744	1.35414	1.70468	1.7182	1.01963	1.2037	1.05333	1.07005	1.05467	1.04971	1.08409	0.969624	0.976446	1.04116	0.976387	1.11858	1.12942	1.07537	1.13977	0.954155	1.00142	0.890264	0.959551	0.903987	1.11404	1.10266	1.10507	1.11474
	10	1.72683	1.5162	1.73543	1.50646	1.6117	1.4401	2.14362	1.57825	1.06358	1.15074	1.03593	1.10393	0.992226	1.08439	1.09924	1.04252	1.06418	1.06662	1.03656	1.08584	1.05945	1.08819	1.1783	0.863467	1.00704	0.909938	1.00182	0.944109	1.06886	1.11425	1.11812	1.12356
	10.5	1.7384	1.57469	1.66577	1.43483	1.66009	1.45507	1.82691	1.70051	1.05293	1.2369	1.0229	1.06918	0.951668	1.04408	1.15136	1.08293	1.03302	1.07034	1.03967	1.06659	1.02371	0.988965	1.08244	0.912682	0.98852	0.886768	1.03553	0.933524	1.11049	0.976639	1.19504	1.08217
	11	1.56759	1.68109	1.72521	2.03114	1.65762	1.44901	1.91901	1.62753	1.02775	1.18616	1.10061	1.08113	0.966844	1.1585	1.20127	0.977077	0.982126	1.05306	0.983866	1.05614	1.00292	1.06513	1.06532	1.00734	1.0295	0.933383	1.04514	0.918711	1.13636	1.11119	1.17945	1.07192
	11.5	1.5492	1.66096	1.74473	2.27752	1.65335	1.549	2.14393	1.66513	1.08508	1.1669	1.09637	0.923535	0.968242	1.10241	1.09041	0.8657	1.03268	1.0001	0.957199	1.06417	1.04034	1.13046	0.896434	1.0341	0.997923	0.927761	1.03362	0.936079	1.14919	1.23354	1.01423	1.1017
	12	1.56368	1.66352	1.77855	2.16105	1.5963	1.64281	1.82567	1.92874	1.05396	1.11604	1.03199	1.05167	0.950527	1.02246	1.09133	0.960489	1.00432	1.01517	0.965648	0.986141	1.08487	1.15563	0.893999	0.88776	1.07666	1.11115	0.965372	0.988025	1.17478	1.34704	1.12714	1.06463
	12.5	1.59766	2.14807	1.86298	2.06766	1.60052	1.68337	1.98686	1.64805	1.05311	1.16095	1.09572	1.09012	0.944436	0.988264	1.0972	0.977846	1.06279	0.9998	1.0236	0.988111	1.05681	1.08711	0.840443	0.990437	1.162	1.11574	0.978692	0.991406	1.15868	1.26157	1.10418	1.12237
	13	1.62783	2.00991	1.91131	2.0084	1.61931	1.69649	1.90235	1.66072	1.01738	1.11848	1.08317	1.20878	0.946912	0.999503	1.0948	1.01389	1.04844	1.09181	1.03065	1.04242	1.09349	1.03764	0.922058	0.947253	1.01552	1.12108	0.955465	0.98773	1.12161	1.28352	1.01886	1.11636
	13.5	1.58683	2.21991	1.89389	2.10662	1.5714	1.81941	1.96496	1.71381	1.09113	1.05774	1.16033	1.11736	1.01921	0.991888	1.19037	0.943139	1.01244	0.977225	1.04837	1.03554	1.11074	1.04548	0.906429	0.931737	1.07392	1.10159	0.924355	0.98134	1.12504	1.22057	1.09518	1.1024
	14	1.70833	1.9	1.95715	2.2011	1.72708	1.90617	2.03593	1.81364	1.13445	1.10829	1.18523	1.11684	0.986342	1.03683	1.05597	0.98534	1.02617	1.09542	0.991925	1.05972	1.07978	1.06399	0.907041	0.942503	1.08509	0.982159	0.941153	0.964275	1.07363	1.17011	1.05383	1.13867
Fig. 4c
	LPS stimulated time (h)	cBioITA								cdBioITA								cBioITA + Irg1 KO								cdBioITA + Irg1 KO
	0	1	1	1	1	1	1	1	1	1	1	1	1	1	1	1	1	1	1	1	1	1	1	1	1	0.999995	0.999999	0.999997	1	1	1	1	1
	1.58	1.00227	1.06202	1.01496	1.02407	1.0452	0.93505	1.05829	0.979111	0.942715	1.02257	0.985403	1.00919	0.9218	1.02448	0.925788	0.900663	1.22559	1.03401	0.940761	1.12686	0.989193	0.867305	1.00399	0.967217	1.09692	1.00747	1.02133	1.0054	0.983398	0.955652	1.00006	1.00029
	3.16	1.37182	1.22033	1.21576	1.14715	1.03462	1.07879	0.884503	1.04849	0.834632	0.968361	0.988048	1.10725	0.939708	1.05655	0.865391	0.952714	1.29293	1.18911	0.881762	0.970143	1.03451	0.942809	1.06702	0.979848	1.04546	0.983125	1.00849	0.956881	1.03444	0.98378	1.00084	1.10193
	4.74	1.74445	1.74867	1.41449	1.41726	1.20954	1.20186	1.00813	1.28802	0.997216	0.978679	1.01283	1.05664	1.04166	1.11824	0.868671	0.966277	0.717172	0.847514	0.860934	1.23627	1.1601	0.923458	1.01637	0.972318	0.905328	0.992778	0.97864	0.975265	1.05037	1.01873	1.00371	1.08438
	6.32	2.22272	2.18226	1.68595	1.59098	1.3812	1.53196	1.00486	1.48836	0.996429	0.976764	1.04757	1.17843	0.925959	1.20036	0.861478	1.02852	1.51515	1.06909	0.932102	1.14739	1.09569	0.8449	1.04216	0.957233	0.980602	1.02542	0.969894	0.98886	1.05171	1.00609	1.01175	1.12817
	7.9	2.48269	2.75266	1.88162	1.75839	1.54006	1.76967	1.17049	1.9119	1.01589	1.02213	1.10265	1.2756	0.973057	1.36701	0.920305	0.967241	1.11279	0.935717	1.03091	0.94669	1.21635	1.01612	1.07712	1.01346	0.927603	0.978279	0.95344	1.02146	1.02498	1.14014	1.03069	0.998148
	9.48	2.93902	3.24461	2.22149	1.8746	1.74304	2.05761	1.47917	2.10207	1.00728	1.0776	1.13619	1.0824	0.950597	1.3663	0.948575	1.00187	0.975758	0.79766	1.07708	0.95149	1.20858	1.14602	1.16088	1.11013	0.950534	0.960149	0.974955	0.976716	1.06545	1.12777	1.02065	1.10158
	11.06	3.11284	3.60013	2.3551	1.96411	1.87515	2.16497	1.61821	2.33443	1.20555	1.13177	1.10055	1.15212	1.0157	1.59203	0.940692	1.20149	0.975758	0.870902	1.0236	0.957176	1.19637	1.03781	1.04445	1.0717	0.956756	0.957201	1.07254	1.00608	1.05801	1.09372	1.00894	1.02117
	12.64	3.22511	3.87847	2.46802	2.01975	1.96164	2.29907	1.99647	2.35259	1.21914	1.20638	1.22184	1.04608	0.951766	1.48833	0.913403	1.32201	1.32324	0.620402	0.863353	1.10385	1.229	1.01964	1.07071	1.01301	0.881765	0.934496	0.984578	1.01652	1.06274	1.00225	1.01043	1.05727
	14.22	3.42301	3.93086	2.61692	2.29462	1.98509	2.37829	2.04669	2.48551	1.18351	1.23958	1.18923	1.04706	0.904848	1.5422	0.936127	1.36273	1.18485	0.775503	1.06289	0.868654	1.23598	1.00618	1.06716	0.987219	0.922746	0.946692	0.984253	1.01437	1.05701	0.909887	0.960757	1.17705
	15.8	3.52427	3.9022	2.63467	2.26337	2.05611	2.43386	2.24148	2.47611	1.16406	1.2154	1.22488	1.07945	0.904472	1.57963	0.897942	1.28239	1.03788	0.794495	0.813416	1.18074	1.23317	1.01772	1.0537	1.01007	0.921606	0.966614	0.957005	1.00107	1.02696	1.14766	1.02395	1.04882
Fig. 4d
	LPS stimulated time (h)	mBioITA								mdBioITA								mBioITA + Suclg1 KO								mdBioITA + Suclg1 KO
	0	1	1	1	1	1	1	1	1	1	1	1	1	1	1	1	1	1	1	1	1	1	1	1	1	1	1	1	1	1	1	1	1
	0.5	1.02193	1.05468	1.05548	0.966187	1.09805	0.975513	0.949843	0.999738	1.09891	1.06297	0.978789	1.09078	1.00855	0.891163	1.02147	1.0304	1.05483	1.03809	0.918281	0.935075	1.00547	1.02381	1.11068	0.990491	1.01341	1.0014	0.984145	0.966682	0.939184	0.958017	0.954217	0.98692
	1	1.02378	1.10729	1.08057	1.0143	1.15608	1.0685	0.97084	1.0454	1.06807	0.996606	0.965801	1.03845	0.881532	0.793945	0.89535	1.08212	1.09488	1.0262	0.975322	0.917766	1.11767	1.161	1.15319	1.04302	1.00377	1.00299	0.996294	1.01027	0.878727	0.958365	1.03081	1.03745
	1.5	1.08301	1.11671	1.10282	0.978834	1.16734	1.06526	1.18904	1.00232	1.17545	0.988005	1.01477	1.07251	0.983108	0.951765	1.02348	1.0584	1.1249	1.10759	0.882625	0.943987	1.11339	1.1887	1.15629	1.06944	1.12034	1.07776	0.950948	0.968983	0.878387	1.01571	0.879578	1.02122
	2	0.974191	1.15588	1.14719	1.01755	1.16907	1.07688	1.17101	1.12009	1.07163	0.958519	1.02209	1.00627	1.00519	0.937943	1.02245	0.929404	1.12625	1.05739	1.08464	0.976725	1.29392	1.21772	1.21097	1.0894	1.12103	1.0172	0.937091	0.985126	0.931856	1.06161	0.924137	1.00277
	2.5	1.00396	1.24887	1.24714	0.972205	1.17572	1.18248	1.22622	1.18718	1.13078	0.987121	1.02655	1.0109	1.19437	0.869821	0.917518	1.08662	1.23274	0.998239	0.978906	0.98332	1.31532	1.25195	1.29714	1.19352	1.10482	1.1275	1.06386	0.984998	0.928869	1.01877	0.884293	1.00798
	3	1.07163	1.22415	1.21483	1.02789	1.17762	1.27533	1.28649	1.23614	1.08052	0.984282	1.02687	0.992219	1.074	0.86215	0.971048	1.04791	1.17989	1.12739	1.00459	0.980867	1.36706	1.3013	1.27623	1.19517	1.052	1.12824	1.07957	1.00261	0.94725	1.07988	0.959831	1.00794
	3.5	1.16252	1.33525	1.31644	1.0524	1.19592	1.31733	1.29627	1.28626	1.06062	0.990276	1.00346	1.01582	1.16404	0.852989	0.881731	1.02907	1.30174	1.17254	0.998712	1.16465	1.31593	1.44193	1.40508	1.24561	1.03071	1.10426	1.05559	0.990658	0.972587	1.01339	0.867513	1.01192
	4	1.20062	1.32012	1.30136	1.10878	1.24623	1.31677	1.28537	1.38188	1.08848	0.960145	1.02667	1.08745	1.12188	0.783308	0.952614	1.01273	1.28568	1.21436	1.1001	1.38333	1.38004	1.38949	1.34471	1.29957	1.09802	1.05093	1.0747	0.955402	0.878532	1.06584	0.85336	0.993955
	4.5	1.20237	1.25184	1.23907	1.12411	1.24058	1.35974	1.28301	1.32939	1.09948	1.01831	1.02183	1.06505	1.16176	0.826077	0.932152	1.01818	1.22807	1.1093	1.26779	1.22495	1.55722	1.36654	1.29553	1.793	1.0388	1.00995	1.05909	0.916273	0.842552	0.999784	0.876522	0.976014
	5	1.31264	1.37192	1.33118	1.13098	1.24612	1.31096	1.34939	1.30063	1.11197	0.963884	1.01429	0.982922	1.22991	0.824786	0.893257	0.973485	1.33624	1.17531	1.27841	1.23065	1.52932	1.46188	1.43652	1.86942	1.04726	0.999243	1.08166	1.00474	0.880126	1.01924	0.88474	0.98461
	5.5	1.35506	1.32288	1.30494	1.0931	1.26177	1.35804	1.45262	1.33915	1.10896	0.998248	1.03011	1.05294	1.1382	0.811434	0.92804	0.971897	1.30582	1.25737	1.37035	1.33408	1.58169	1.56286	1.39773	1.94113	1.03767	1.08487	1.06433	1.03284	0.889272	0.973287	0.891606	1.0243
	6	1.32492	1.42183	1.39085	1.27106	1.3345	1.43793	1.39256	1.33031	1.15794	1.01771	1.07873	0.970854	1.19849	0.888301	0.93408	0.928849	1.39068	1.41796	1.37241	1.18448	1.73221	1.56866	1.50135	1.93954	1.09713	1.05309	1.03957	1.00834	0.882275	0.974273	0.896479	0.992435
	6.5	1.47743	1.41869	1.37823	1.11809	1.32998	1.3829	1.3825	1.35413	1.13159	0.976869	1.07391	0.9943	1.10408	0.847777	0.892675	0.898239	1.39794	1.42245	1.34156	1.28255	2.05442	1.57838	1.49656	1.93808	1.08605	1.08868	1.06826	0.970815	0.867528	1.05608	0.870882	1.00127
	7	1.44396	1.64564	1.60099	1.20918	1.33106	1.39815	1.42593	1.46477	1.07489	1.00599	1.0584	0.974664	1.13598	0.891775	0.90819	0.944828	1.60919	1.51518	1.47765	1.23382	1.92762	1.54403	1.49771	1.88582	1.09249	1.09054	1.08693	1.00123	0.881104	1.07794	0.890871	1.05993
	7.5	1.5357	1.49107	1.46116	1.29141	1.3026	1.39875	1.47024	1.44361	1.08075	1.0284	1.08604	0.931818	1.25365	0.864492	0.950357	0.915867	1.45526	1.89758	1.60267	1.46622	1.82631	1.62814	1.55819	1.93043	1.09206	1.12934	1.07511	0.969908	0.892113	0.95075	0.90455	1.04642
	8	1.54056	1.4913	1.44976	1.25611	1.31601	1.41172	1.40706	1.3919	1.09158	1.00684	0.95823	0.928074	1.251	0.898441	0.878902	1.00055	1.46459	1.73589	1.65691	1.69817	2.02482	1.73888	1.58792	2.02155	1.14945	1.04806	1.06707	0.979974	0.885698	0.863756	0.915767	1.07073
	8.5	1.69887	1.57401	1.50768	1.26405	1.33045	1.47474	1.46867	1.35705	1.10321	1.05833	1.04143	0.89967	1.20982	0.888348	0.963908	0.980622	1.53674	1.698	1.85612	1.34918	1.96968	1.94434	1.70058	2.16134	1.18099	1.13157	1.13151	0.987481	0.878566	1.10551	0.912047	1.07065
	9	1.70624	1.77482	1.73236	1.32022	1.35073	1.51642	1.47632	1.38475	1.10527	1.0264	1.06373	0.961471	1.23699	0.958625	0.931228	1.19048	1.74773	1.66335	1.86998	1.75263	2.03325	1.74928	1.86769	2.2474	1.15044	1.15291	1.11469	1.01889	0.924012	1.12102	0.921474	1.03548
	9.5	1.76222	1.75187	1.6927	1.47197	1.34804	1.46073	1.58938	1.62153	1.11062	0.999234	1.10597	0.957969	1.23711	0.940876	1.02084	1.16521	1.71866	1.60925	1.8243	1.65	2.04042	1.84266	1.84009	2.30891	1.31042	1.138	1.06267	1.02712	0.917973	1.05863	0.925798	1.04174
	10	1.97005	1.809	1.76246	1.36309	1.40051	1.53864	1.42255	1.67858	1.08936	1.04943	1.08868	1.05139	1.29835	0.92404	1.06706	0.961369	1.84386	1.6372	1.9314	1.61411	2.0474	1.82077	1.89528	2.21257	1.15548	1.23283	1.06017	1.03962	0.910109	0.970431	0.956086	1.091
	10.5	1.8585	1.58313	1.55038	1.41182	1.38266	1.8644	1.57404	1.70938	1.04652	1.06587	1.08926	1.05177	1.24807	0.935118	1.01577	0.960528	1.54716	1.59418	2.30999	1.75019	2.06715	2.04047	1.98696	2.17306	1.24661	1.16426	1.07725	1.00485	0.886322	0.990398	0.940919	1.08404
	11	1.92835	1.88691	1.8216	1.45881	1.42625	1.93231	1.64228	1.77115	1.06614	1.05745	1.05583	1.11334	1.25271	0.933942	1.06261	1.07064	1.86223	1.63656	2.42082	1.82562	2.31076	2.09455	1.972	2.229	1.26527	1.13812	1.04051	1.01748	0.903101	0.953403	0.944799	1.10648
	11.5	1.95884	1.86613	1.82012	1.45452	1.51679	2.02158	1.71155	1.98414	1.12808	1.10729	1.10982	1.06612	1.33583	0.999358	1.2253	1.01891	1.8287	1.63084	2.49466	2.25264	2.2578	2.04952	2.02505	2.22752	1.26735	1.17891	1.07873	1.07776	0.916789	0.936627	0.951966	1.07631
	12	2.00428	1.89826	1.8373	1.49473	1.41135	1.96012	1.7387	2.04601	1.08839	1.04111	1.02207	1.09133	1.27953	1.01318	1.25467	1.04048	1.86424	1.67188	2.4667	2.41817	2.21865	2.37042	2.05953	2.25677	1.30278	1.16855	1.04365	1.01727	0.905379	0.954374	0.96819	0.99992
	12.5	1.98025	1.97254	1.95345	1.58817	1.70826	1.84047	1.69153	2.09915	1.03255	1.05225	1.05713	0.982636	1.1801	1.00747	1.1023	1.00788	1.92691	1.77388	2.27083	2.10202	2.1787	2.07184	1.98788	2.58605	1.30004	1.146	1.00267	0.97998	0.924291	1.2476	0.985052	0.986049
	13	2.12188	1.88669	1.84897	1.61514	1.62296	1.88397	1.73364	2.04333	1.06826	1.06745	1.00196	1.03273	1.22545	0.975232	1.23219	1.01055	1.82468	1.80851	2.37258	2.2231	2.4258	2.06609	1.90812	2.5505	1.19054	1.11715	0.887811	0.979982	0.889653	1.02245	0.986573	0.993754
	13.5	2.14551	1.79622	1.75567	1.62363	1.58784	2.18389	1.80153	2.01871	1.11852	1.13511	1.03285	0.948058	1.2838	1.01475	1.07596	1.0067	1.85521	1.82121	2.7285	2.43451	2.29844	2.51923	1.87093	2.35531	1.25958	1.12425	1.06794	1.02328	0.909921	1.05381	1.00389	1.0117
	14	2.19419	1.81671	1.78509	1.63349	1.67077	2.04008	1.78243	2.00023	1.09981	1.10092	1.07069	0.950242	1.21429	1.11178	1.10226	1.05482	1.8998	1.84389	2.57924	2.33324	2.4889	2.32282	2.05956	2.65888	1.32058	1.17897	1.04594	1.00393	1.01629	1.01025	0.930417	1.04281
Fig. 4e
	LPS stimulated time (h)	cBioITA								cdBioITA								cBioITA + Suclg1 KO								cdBioITA + Suclg1 KO
	0	1	1	1	1	1	1	1	1	1	1	1	1	1	1	1	1	1	1	1	1	1	1	1	1	0.999995	0.999999	0.999997	1	1	1	1	1
	1.58	1.00227	1.06202	0.93505	0.979111	1.15422	0.991231	0.968073	1.20529	0.942715	1.02257	0.985403	1.02928	0.990895	0.989104	0.925788	0.900663	1.28155	0.990409	1.03025	1.00169	0.969459	1.03705	0.974974	1.11566	1.09692	1.00747	1.02133	0.900663	1.00399	0.967217	0.968505	0.954729
	3.16	1.37182	1.22033	1.07879	1.04849	1.32965	0.981265	1.17293	1.09193	0.834632	0.968361	0.988048	1.00384	1.11306	1.02435	0.865391	0.952714	1.58488	1.19999	1.23127	1.05174	0.953757	1.08368	1.04378	1.23906	1.04546	0.983125	1.00849	0.952714	1.06702	0.979848	1.0084	1.02825
	4.74	1.74445	1.74867	1.20186	1.28802	1.55298	1.20427	1.67279	0.863629	0.997216	0.978679	1.01283	1.0151	1.05521	1.06917	0.868671	0.966277	2.0294	1.71138	1.4661	1.46264	1.43899	1.37137	1.26078	2.0571	0.905328	0.992778	0.97864	0.966277	1.01637	0.972318	0.985489	1.04466
	6.32	2.22272	2.18226	1.53196	1.48836	1.66518	1.48111	1.81883	1.58594	0.996429	0.976764	1.04757	1.03148	1.03925	1.04738	0.861478	1.02852	2.7729	1.86079	2.285	1.84774	2.03804	1.95849	1.9511	2.4128	0.980602	1.02542	0.969894	1.02852	1.04216	0.957233	1.0126	1.06283
	7.9	2.48269	2.75266	1.76967	1.9119	2.25618	1.76674	2.85288	2.15507	1.01589	1.02213	1.10265	1.04013	1.0168	1.06795	0.920305	0.967241	2.99023	2.9187	2.27021	2.5	2.67464	1.97716	2.47924	2.93086	0.927603	0.978279	0.95344	0.967241	1.07712	1.01346	1.02963	1.0178
	9.48	2.93902	3.24461	2.05761	2.10207	2.17177	2.06761	3.80088	2.02557	1.00728	1.0776	1.13619	1.11201	1.05501	1.09632	0.948575	1.00187	2.96917	3.88857	2.54019	3.10472	3.05355	1.91672	2.98629	3.38081	0.950534	0.960149	0.974955	1.00187	1.16088	1.11013	1.08976	1.02309
	11.06	3.11284	3.60013	2.16497	2.33443	2.50568	2.33099	2.89771	2.05742	1.20555	1.13177	1.10055	1.03364	1.0194	1.17119	0.940692	1.20149	3.09546	2.96457	3.21679	3.32349	3.42803	2.70533	3.26586	4.27798	0.956756	0.957201	1.07254	1.20149	1.04445	1.0717	1.0893	1.02277
	12.64	3.22511	3.87847	2.29907	2.35259	2.40678	2.41426	3.01909	2.74857	1.21914	1.20638	1.22184	1.08553	1.03959	1.07495	0.913403	1.32201	3.5132	3.08875	3.00735	3.62778	3.63584	3.98709	3.51873	3.78785	0.881765	0.934496	0.984578	1.32201	1.07071	1.01301	0.96009	1.03629
	14.22	3.42301	3.93086	2.37829	2.48551	2.46096	2.40517	3.28649	3.18577	1.18351	1.23958	1.18923	1.12328	0.912144	0.943433	0.936127	1.36273	3.79077	3.36232	2.91571	3.59888	3.50829	4.1926	3.62845	3.86206	0.922746	0.946692	0.984253	1.36273	1.06716	0.987219	1.02205	1.05292
	15.8	3.52427	3.9022	2.43386	2.47611	2.39297	2.39498	2.71152	3.36165	1.16406	1.2154	1.22488	0.987162	0.891339	0.931644	0.897942	1.28239	3.922	2.77408	3.21998	3.94254	3.34583	4.13454	3.89391	3.90201	0.921606	0.966614	0.957005	1.28239	1.0537	1.01007	1.05054	1.0571

## Sheet: Fig. 5
Fig. 5a
	cGAMP stimulated time (h)	mBioITA								mdBioITA								mBioITA + Sting KO								mdBioITA + Sting KO
	0	1	1	1	1	1	1	1	1	1	1	1	1	1	1	1	1	1	1	1	1	1	1	1	1	1	1	1	1	1	1	1	1
	1.5	0.950187	1.04923	1.03949	0.991919	1.03249	1.04191	0.988158	1.02718	0.960407	0.979807	0.981768	1.00124	1.02828	1.03574	0.978893	1.00315	0.887753	1.05251	1.03019	1.04318	0.936366	1.03344	1.04017	0.940109	0.978243	0.856781	1.03748	1.03862	0.953936	0.900815	0.918794	0.975431
	3	0.96542	1	0.99071	0.967038	1.03611	1.08294	1.15106	1.03057	0.957162	1.08838	1.07202	1.03373	0.990764	1.01703	1.03145	1.08448	0.920138	0.93026	0.965293	1.0078	0.895831	0.992579	1.00379	0.959876	1.07304	0.848566	1.00146	1.03916	1.00843	0.941827	0.963768	0.960921
	4.5	1.05558	1.07771	1.0677	1.06418	1.23732	1.11259	1.12122	1.01694	0.952714	1.03674	1.12407	1.10032	1.10428	0.999896	0.9254	1.02307	1.0129	0.897153	1.03458	0.985912	0.845716	1.0162	1.11669	1.0429	1.06571	0.89554	0.874284	1.08495	0.968536	0.959616	0.960764	1.07176
	6	1.05735	1.08465	1.07457	1.02529	1.17965	1.14926	1.04988	1.03219	0.929028	0.966927	0.963006	1.01336	0.947636	1.04212	0.96041	1.00035	1.04283	0.908826	0.998398	0.999465	0.880121	1.06842	0.959562	1.03712	1.1385	0.954156	0.999068	1.14944	0.973492	1.0136	0.983502	1.07834
	7.5	1.16619	1.11426	1.10391	0.947891	1.2392	1.18594	1.30844	1.05708	0.992775	0.991445	0.977505	1.05125	1.03598	0.943926	0.927125	1.11896	1.01112	0.990022	0.975654	1.01486	0.934654	1.00878	0.915311	1.05606	0.982979	0.933659	0.979262	1.10079	0.944772	1.00111	0.93569	1.13654
	9	1.1837	1.11927	1.0699	1.10413	1.32203	1.21906	1.21975	1.07292	0.966804	1.00081	1.03191	1.09574	0.995207	0.9424	1.0961	0.914204	1.08198	1.01817	0.932282	1.06553	1.05256	1.0007	1.12153	1.08306	1.05481	0.943518	0.887791	1.0544	1.0671	1.0416	0.908672	1.07602
	10.5	1.21216	1.05842	1.12397	1.09567	1.36974	1.29951	1.31288	1.09447	0.948411	0.920155	0.969249	0.98146	0.957154	0.901325	0.895937	0.884197	0.955504	1.07788	0.973491	1.06581	0.96318	1.05532	1.05057	1.04056	1.01347	0.972079	0.941778	0.947172	1.06826	1.06838	0.940842	1.06707
	12	1.34841	1.10061	1.09038	1.13019	1.32488	1.35099	1.40663	1.12804	0.998999	1.02636	1.01731	1.07303	1.05937	0.889573	0.97912	0.911121	0.858021	1.03291	0.9599	1.05401	0.830298	1.01394	0.970152	0.996966	1.15322	0.901257	0.9728	0.90921	1.01542	0.993635	0.853433	1.04793
	13.5	1.42907	1.3318	1.31943	1.15149	1.2713	1.30065	1.43921	1.09787	0.935157	0.970768	0.963727	1.04563	1.17109	0.881588	0.980641	0.911533	1.01208	1.08007	1.00947	1.03188	0.974229	0.981886	0.949082	0.995502	1.159	0.941993	0.973362	0.941403	1.08123	1.09227	0.881661	1.05852
	15	1.41496	1.26313	1.25139	1.20377	1.35503	1.36812	1.58255	1.24088	0.869463	0.952818	0.9685	1.00699	1.16528	0.887266	1.02998	0.945631	0.978691	1.02567	0.898031	1.02595	0.971683	0.978277	1.11334	0.932009	1.10207	0.974615	0.885906	0.912029	1.10511	1.04686	0.853771	1.05031
	16.5	1.52753	1.3398	1.32735	1.21236	1.35952	1.31928	1.64435	1.25623	1.02134	1.00703	0.966638	1.05779	1.01468	0.891338	1.03624	0.904305	1.05159	0.995343	1.1878	1.03568	0.972211	0.968702	1.03698	0.952478	1.08293	0.992751	0.901787	0.905786	1.10406	1.00656	0.83864	0.991714
	18	1.55438	1.22447	1.21309	1.18691	1.39081	1.40649	1.57058	1.28313	0.899353	0.962243	1.00476	1.09193	1.12831	0.841875	1.05938	0.911781	1.0863	0.988343	0.994674	1.05666	0.928775	0.990399	1.08949	0.959469	1.05464	1.04623	0.861759	0.958955	1.12218	1.06568	0.999151	0.972431
	19.5	1.58148	1.34643	1.33392	1.20703	1.28782	1.4089	1.43634	1.36077	0.885867	0.941499	0.941222	1.15146	1.08652	0.894335	0.981339	0.995031	1.03632	1.00474	1.24213	1.11043	0.904507	0.982612	0.931908	0.925363	1.11547	1.05987	0.850211	1.04451	0.993973	1.04588	0.838024	0.96252
	21	1.61912	1.55479	1.54034	1.29216	1.38831	1.53365	1.52038	1.43183	1.06098	0.987896	0.999712	1.0344	1.12904	0.887693	1.1206	0.931206	0.996224	1.03358	0.957852	1.10232	0.864125	0.99551	0.939901	0.936496	1.05723	1.05792	0.884886	0.962063	1.00992	1.13224	0.975219	0.985424
Fig. 5b
	cGAMP stimulated time (h)	cBioITA								cdBioITA								cBioITA + Sting KO								cdBioITA + Sting KO
	0	1	1	1	1	1	1	1	1	1	1	1	1	1	1	1	1	1	1	1	1	1	1	1	1	1	1	1	1	1	1	1	1
	1.5	0.950187	1.10826	1.01452	1.06209	0.987822	1.09835	1.06246	1.02718	1.03759	1.00011	1.08243	1.03484	1.03587	1.08883	0.937366	0.977471	0.979488	0.955813	0.952421	0.999031	0.96935	1.0012	0.991216	0.941599	0.96208	0.921657	0.971684	0.964877	0.950983	1.09289	0.984367	0.975431
	3	0.96542	1.21848	1.0618	1.02478	0.922035	1.09166	1.04483	1.03057	1.04616	0.966226	1.11157	1.1146	1.05469	1.11591	1.00572	1.01191	0.955758	0.95254	0.953244	1.0063	0.982817	0.956389	0.979567	0.952482	0.948416	0.953102	0.963923	1.01444	1.02852	1.09737	0.962556	0.960921
	4.5	1.05558	1.25675	1.11718	1.00893	1.01609	1.10456	1.07006	1.01694	1.08202	0.99651	1.1223	1.06055	1.03779	1.03031	0.985721	1.07693	0.946323	0.969874	0.989183	0.968238	0.892544	0.960327	1.03685	0.934049	0.977062	1.10521	0.963787	1.00442	1.09453	1.09258	1.04172	1.07176
	6	1.05735	1.20221	1.1508	1.06306	0.988447	1.28418	1.07568	1.03219	1.04234	1.04416	1.12303	0.937947	0.937918	1.22015	1.07909	0.936521	0.936868	0.946105	1.02639	0.954536	0.889662	0.950433	1.05799	0.944603	0.959811	1.06657	0.953655	1.04142	1.12373	1.13196	0.958998	1.07834
	7.5	1.16619	1.19973	1.215	1.09024	0.969932	1.45426	1.12209	1.05708	1.08299	1.01439	1.10506	1.01492	1.06444	1.05331	1.08985	0.995075	0.956512	0.976957	0.992117	0.911085	0.938528	0.945474	1.05946	0.95256	0.962682	1.0785	0.975441	1.06811	1.08424	1.09953	0.971599	1.13654
	9	1.1837	1.32231	1.18531	1.18542	1.03524	1.52963	1.13674	1.07292	1.14313	1.02064	1.00924	1.04634	1.0496	1.05242	1.05446	1.07384	0.949882	0.976835	0.985912	0.918808	0.88584	0.943921	1.048	0.958252	0.956436	1.20572	0.964263	1.01206	1.10296	1.12098	0.981023	1.07602
	10.5	1.21216	1.35683	1.31979	1.26032	1.07329	1.36971	1.20383	1.09447	1.0932	1.0163	1.14375	1.12302	1.05287	1.12766	1.01275	1.10003	0.982019	1.01212	1.03324	0.884424	0.90101	0.955193	1.08089	0.977281	0.976233	1.14392	0.980603	1.06239	1.14738	1.1517	0.99463	1.06707
	12	1.34841	1.40218	1.36637	1.36669	1.14212	1.42006	1.21727	1.12804	1.11923	1.01256	1.16088	1.21238	1.02292	1.076	1.05197	1.15452	0.966528	0.997569	1.03099	0.86031	0.919179	1.02338	1.05316	0.995344	1.00103	1.20863	0.993625	1.0035	1.15009	1.18533	0.978916	1.04793
	13.5	1.42907	1.50282	1.41894	1.57483	1.11404	1.46233	1.17207	1.09787	1.15504	1.04808	1.19564	1.29647	1.0068	1.07767	1.0444	1.1438	0.976997	0.999214	1.06471	0.980168	0.905057	1.01945	1.0904	0.987717	0.986514	1.1302	0.996478	1.04261	1.08545	1.11949	1.0014	1.05852
	15	1.41496	1.68841	1.55766	1.58462	1.17071	1.72385	1.24955	1.24088	1.06235	1.04919	1.18006	1.27799	0.951779	1.06382	1.08246	1.13144	0.99797	1.01913	1.04612	0.875965	0.918173	0.987762	0.962788	1.01956	1.03152	1.23239	0.991694	1.08127	1.03905	1.18838	0.978945	1.05031
	16.5	1.52753	1.78121	1.54984	1.50347	1.14751	1.87163	1.30117	1.25623	1.1236	1.04841	1.19165	1.34022	0.998412	1.10238	1.05107	1.06638	0.985324	1.0095	1.10874	0.868423	0.965045	0.999185	1.05155	1.00086	0.995653	1.28049	1.00378	0.996544	1.04573	1.17604	0.94109	0.991714
	18	1.55438	1.90472	1.71817	1.91914	1.27269	1.84745	1.32394	1.28313	1.00984	1.06086	1.16807	1.29705	0.96032	0.994389	1.12135	1.05079	0.985264	1.02114	1.13238	0.945424	0.936097	0.995705	1.07842	1.01784	0.99298	1.2686	1.00234	1.06909	1.15394	1.28558	1.21048	0.972431
	19.5	1.58148	2.0609	1.75161	1.97818	1.19547	2.20417	1.27976	1.36077	1.08345	1.05203	1.24337	1.32297	0.95877	1.05356	1.13799	1.09683	1.02363	1.03124	1.14176	0.932698	1.00103	1.03117	1.07519	1.04566	1.02525	1.14451	1.00441	0.986401	1.07168	1.10059	1.21279	0.96252
	21	1.61912	2.19682	1.82954	1.91914	1.26312	2.37019	1.38577	1.43183	1.11286	1.08234	1.25967	1.12066	1.0247	0.987894	1.22365	1.00116	0.971829	1.01082	1.15282	0.898788	1.00049	1.00561	1.08076	1.02504	1.02351	1.32638	1.00514	1.04181	1.15515	1.16411	1.18128	0.985424

## Sheet: Fig. 6
	Fig. 6b						Fig. 6c
		cBioITA		cdBioITA					cBioITA		cdBioITA
		PBS	LPS	PBS	LPS				PBS	LPS	PBS	LPS
		0.248	0.476	0.251	0.249				3.68237	5.61893	3.50193	3.89803
		0.243	0.454	0.247	0.245				3.31823	5.7393	3.61067	3.63747
		0.246	0.464	0.242	0.243				3.26147	5.63573	4.0414	4.05267
		0.239	0.402	0.241	0.239				3.2818	5.49067	3.68073	4.34693

## Sheet: Supplementary Fig. 1
Supplementary Fig. 1c	mL	UV 280 nm		Supplementary Fig. 1d	mL	LS	dRI	UV	Molecular mass		Supplementary Fig. 1f
	0.001058	2.03106			0.006735	0.169429	0.169976	0.170319				Wavelength (nm)	0 mM ITA	10 mM ITA		0 mM ITA	10 mM ITA		0 mM ITA	10 mM ITA
	0.004389	2.02771			0.013468	0.168697	0.169975	0.170291				506	4392	5116		4497	5328		4318	5174
	0.00772	2.02535			0.020202	0.170224	0.169975	0.170267				508	4815	5742		4969	5993		4750	5800
	0.011052	2.0237			0.026936	0.170266	0.169975	0.170245				510	5596	6761		5746	7086		5528	6833
	0.014383	2.02038			0.03367	0.170307	0.169975	0.170227				512	6166	7551		6350	7867		6085	7603
	0.017714	2.0176			0.040404	0.170281	0.169974	0.17021				514	6649	8163		6820	8535		6577	8232
	0.021045	2.01406			0.047138	0.170255	0.169974	0.170196				516	7013	8635		7187	9035		6936	8715
	0.024376	2.01274			0.053871	0.16964	0.169974	0.170183				518	7197	8953		7394	9327		7104	8973
	0.027708	2.01183			0.060605	0.171099	0.169974	0.170173				520	7287	9056		7490	9466		7163	9143
	0.031039	2.0115			0.067339	0.170555	0.169973	0.170163				522	7285	9044		7453	9447		7167	9092
	0.034369	2.00921			0.074073	0.170012	0.169973	0.170155				524	7178	8955		7354	9311		7074	8981
	0.037701	2.0079			0.080807	0.168759	0.169973	0.170147				526	6901	8603		7031	8940		6776	8611
	0.041032	2.00761			0.087541	0.169214	0.169973	0.170141				528	6580	8200		6727	8526		6480	8255
	0.044363	2.00758			0.094274	0.16976	0.169972	0.170135				530	6141	7634		6259	7945		6038	7683
	0.047694	2.00762			0.101008	0.169645	0.169972	0.17013				532	5739	7152		5848	7395		5668	7173
	0.051025	2.00759			0.107742	0.169529	0.169972	0.170126				534	5366	6653		5458	6892		5270	6676
	0.054357	2.00779			0.114476	0.16839	0.169972	0.170122				536	4937	6104		5000	6306		4855	6117
	0.057688	2.00891			0.12121	0.168983	0.169971	0.170118				538	4646	5727		4713	5908		4568	5744
	0.061019	2.00822			0.127944	0.170625	0.169971	0.170115				540	4326	5306		4370	5459		4240	5332
	0.06435	2.00937			0.134677	0.170775	0.169971	0.170113				542	4148	5066		4178	5227		4064	5091
	0.067681	2.00752			0.141411	0.170925	0.169971	0.17011				544	3940	4809		3955	4937		3862	4810
	0.071012	2.00744			0.148145	0.172706	0.16997	0.170108				546	3794	4613		3802	4748		3709	4616
	0.074344	2.0041			0.154879	0.17334	0.16997	0.170106				548	3656	4448		3672	4552		3585	4442
	0.077675	2.00454			0.161613	0.172544	0.16997	0.170104				550	3499	4256		3506	4356		3427	4238
	0.081006	2.00251			0.168346	0.171747	0.16997	0.170103
	0.084337	2.00036			0.17508	0.170585	0.16997	0.170102
	0.087668	1.99861			0.181814	0.170725	0.16997	0.170101
	0.090999	1.99772			0.188548	0.170477	0.169969	0.1701
	0.09433	1.99758			0.195282	0.170229	0.169969	0.170098
	0.097661	1.99854			0.202016	0.167976	0.169969	0.170097
	0.100993	1.99669			0.208749	0.169416	0.169969	0.170096
	0.104324	1.99434			0.215483	0.171447	0.169969	0.170096
	0.107655	1.99149			0.222217	0.171223	0.169968	0.170095
	0.110986	1.9928			0.228951	0.170999	0.169968	0.170094
	0.114317	1.99059			0.235685	0.170467	0.169968	0.170094
	0.117649	1.98911			0.242418	0.170328	0.169968	0.170093
	0.12098	1.98863			0.249152	0.168563	0.169968	0.170093
	0.124311	1.98873			0.255886	0.168381	0.169967	0.170093
	0.127642	1.98845			0.26262	0.167209	0.169967	0.170092
	0.130973	1.98803			0.269354	0.16832	0.169967	0.170092
	0.134304	1.9861			0.276088	0.169109	0.169967	0.170092
	0.137635	1.9833			0.282821	0.169144	0.169967	0.170091
	0.140966	1.98346			0.289555	0.168775	0.169967	0.170091
	0.144298	1.98146			0.296289	0.168406	0.169966	0.17009
	0.147629	1.98227			0.303023	0.168872	0.169966	0.17009
	0.15096	1.9811			0.309757	0.169338	0.169966	0.17009
	0.154291	1.9813			0.316491	0.170839	0.169966	0.170089
	0.157622	1.9795			0.323224	0.17211	0.169965	0.170089
	0.160954	1.97927			0.329958	0.171673	0.169965	0.170089
	0.164285	1.97625			0.336692	0.171235	0.169965	0.170089
	0.167616	1.97499			0.343426	0.170232	0.169965	0.170088
	0.170947	1.97381			0.35016	0.171753	0.169965	0.170088
	0.174278	1.97149			0.356893	0.172193	0.169965	0.170088
	0.177609	1.97125			0.363627	0.172193	0.169965	0.170088
	0.18094	1.97083			0.370361	0.172192	0.169965	0.170088
	0.184271	1.96839			0.377095	0.172243	0.169965	0.170088
	0.187603	1.96831			0.383829	0.172094	0.169965	0.170088
	0.190934	1.96775			0.390563	0.171945	0.169964	0.170088
	0.194265	1.96651			0.397296	0.171336	0.169964	0.170088
	0.197596	1.966			0.40403	0.170407	0.169964	0.170088
	0.200927	1.9639			0.410764	0.170301	0.169964	0.170087
	0.204258	1.9634			0.417498	0.170194	0.169964	0.170087
	0.20759	1.96252			0.424232	0.168417	0.169964	0.170087
	0.210921	1.9634			0.430966	0.167595	0.169964	0.170087
	0.214252	1.96336			0.437699	0.16851	0.169964	0.170086
	0.217583	1.96233			0.444433	0.168646	0.169964	0.170086
	0.220914	1.96304			0.451167	0.169683	0.169963	0.170086
	0.224245	1.96233			0.457901	0.16984	0.169963	0.170086
	0.227576	1.96147			0.464635	0.168947	0.169963	0.170086
	0.230907	1.96205			0.471368	0.168055	0.169963	0.170085
	0.234239	1.96115			0.478102	0.167876	0.169963	0.170085
	0.23757	1.9596			0.484836	0.16826	0.169963	0.170085
	0.240901	1.96018			0.49157	0.168425	0.169963	0.170085
	0.244232	1.95964			0.498304	0.168295	0.169963	0.170084
	0.247563	1.95819			0.505038	0.168165	0.169963	0.170084
	0.250895	1.95926			0.511771	0.167352	0.169963	0.170084
	0.254226	1.95807			0.518505	0.167498	0.169963	0.170083
	0.257557	1.95618			0.525239	0.170342	0.169963	0.170083
	0.260888	1.95531			0.531973	0.169281	0.169963	0.170083
	0.264219	1.95309			0.538707	0.168221	0.169963	0.170083
	0.26755	1.95376			0.54544	0.165968	0.169963	0.170082
	0.270881	1.95295			0.552174	0.169518	0.169963	0.170082
	0.274212	1.95172			0.558908	0.169487	0.169963	0.170082
	0.277544	1.95197			0.565642	0.169456	0.169963	0.170082
	0.280875	1.94995			0.572376	0.168659	0.169963	0.170082
	0.284206	1.94914			0.57911	0.168261	0.169963	0.170081
	0.287537	1.95098			0.585843	0.167931	0.169963	0.170081
	0.290868	1.94976			0.592577	0.167987	0.169963	0.170081
	0.294199	1.94823			0.599311	0.168043	0.169963	0.170081
	0.297531	1.94955			0.606045	0.167657	0.169964	0.170081
	0.300862	1.95009			0.612779	0.167272	0.169964	0.170081
	0.304193	1.95306			0.619513	0.166467	0.169964	0.170081
	0.307524	1.95427			0.626246	0.16797	0.169964	0.170081
	0.310855	1.9538			0.63298	0.169037	0.169964	0.170081
	0.314186	1.95244			0.639714	0.169232	0.169964	0.170081
	0.317517	1.95349			0.646448	0.168822	0.169964	0.170081
	0.320848	1.95572			0.653182	0.168411	0.169964	0.170081
	0.32418	1.95554			0.659915	0.167396	0.169964	0.17008
	0.327511	1.95673			0.666649	0.167137	0.169964	0.17008
	0.330842	1.95543			0.673383	0.167522	0.169964	0.17008
	0.334173	1.95724			0.680117	0.167907	0.169964	0.17008
	0.337504	1.95668			0.686851	0.168577	0.169964	0.17008
	0.340836	1.95706			0.693585	0.168731	0.169964	0.17008
	0.344167	1.95647			0.700318	0.168188	0.169964	0.17008
	0.347498	1.95509			0.707052	0.167646	0.169964	0.17008
	0.350829	1.95377			0.713786	0.167326	0.169964	0.17008
	0.35416	1.95276			0.72052	0.168371	0.169964	0.170079
	0.357491	1.95623			0.727254	0.168881	0.169964	0.170079
	0.360822	1.95485			0.733988	0.167267	0.169964	0.170079
	0.364153	1.95456			0.740721	0.165654	0.169964	0.170079
	0.367485	1.95474			0.747455	0.165618	0.169964	0.170079
	0.370816	1.95494			0.754189	0.166978	0.169965	0.170079
	0.374147	1.95596			0.760923	0.167721	0.169965	0.170079
	0.377478	1.95625			0.767657	0.167677	0.169965	0.170079
	0.380809	1.95668			0.77439	0.167633	0.169965	0.170078
	0.38414	1.95484			0.781124	0.167449	0.169965	0.170078
	0.387472	1.95465			0.787858	0.168404	0.169965	0.170078
	0.390803	1.95529			0.794592	0.168812	0.169965	0.170078
	0.394134	1.95732			0.801326	0.168034	0.169965	0.170078
	0.397465	1.95623			0.80806	0.167256	0.169965	0.170077
	0.400796	1.95531			0.814793	0.166766	0.169966	0.170077
	0.404127	1.95758			0.821527	0.166941	0.169966	0.170077
	0.407458	1.95867			0.828261	0.16667	0.169966	0.170077
	0.410789	1.95941			0.834995	0.166398	0.169966	0.170076
	0.414121	1.95941			0.841729	0.166416	0.169966	0.170076
	0.417452	1.95882			0.848463	0.166396	0.169966	0.170076
	0.420783	1.96006			0.855196	0.166376	0.169966	0.170076
	0.424114	1.95979			0.86193	0.166198	0.169966	0.170076
	0.427445	1.96288			0.868664	0.166713	0.169966	0.170076
	0.430777	1.96477			0.875398	0.166492	0.169966	0.170075
	0.434108	1.96879			0.882132	0.16627	0.169966	0.170075
	0.437439	1.97281			0.888865	0.166122	0.169966	0.170075
	0.44077	1.97626			0.895599	0.166496	0.169966	0.170075
	0.444101	1.97857			0.902333	0.16748	0.169967	0.170075
	0.447432	1.98183			0.909067	0.167785	0.169967	0.170075
	0.450763	1.98856			0.915801	0.167186	0.169967	0.170075
	0.454094	1.99264			0.922535	0.166586	0.169967	0.170075
	0.457426	1.99749			0.929268	0.166188	0.169967	0.170075
	0.460757	2.0032			0.936002	0.167902	0.169967	0.170075
	0.464088	2.00532			0.942736	0.167263	0.169968	0.170075
	0.467419	2.00833			0.94947	0.166625	0.169968	0.170075
	0.47075	2.00876			0.956204	0.16514	0.169968	0.170074
	0.474082	2.01018			0.962938	0.165973	0.169968	0.170074
	0.477413	2.00906			0.969671	0.167606	0.169969	0.170073
	0.480744	2.01023			0.976405	0.16816	0.169969	0.170073
	0.484075	2.01117			0.983139	0.167986	0.169969	0.170073
	0.487406	2.01227			0.989873	0.167813	0.169969	0.170073
	0.490737	2.01039			0.996607	0.167262	0.169969	0.170073
	0.494068	2.01065			1.00334	0.167523	0.169969	0.170073
	0.497399	2.01056			1.01007	0.167236	0.169969	0.170073
	0.500731	2.00928			1.01681	0.16695	0.169969	0.170073
	0.504062	2.00846			1.02354	0.165352	0.16997	0.170073
	0.507393	2.01024			1.03028	0.165779	0.16997	0.170073
	0.510724	2.01202			1.03701	0.166716	0.16997	0.170073
	0.514055	2.01399			1.04374	0.167654	0.16997	0.170073
	0.517386	2.01376			1.05048	0.168811	0.16997	0.170073
	0.520718	2.01573			1.05721	0.169259	0.16997	0.170073
	0.524049	2.01483			1.06394	0.168895	0.169971	0.170073
	0.52738	2.01215			1.07068	0.16853	0.169971	0.170073
	0.530711	2.012			1.07741	0.167353	0.169971	0.170072
	0.534042	2.01244			1.08415	0.166861	0.169971	0.170072
	0.537373	2.01351			1.09088	0.167517	0.169971	0.170072
	0.540704	2.01318			1.09761	0.167521	0.169972	0.170072
	0.544035	2.01368			1.10435	0.166685	0.169972	0.170072
	0.547367	2.01312			1.11108	0.165849	0.169972	0.170072
	0.550698	2.01278			1.11782	0.165857	0.169973	0.170072
	0.554029	2.01173			1.12455	0.165866	0.169973	0.170072
	0.55736	2.01274			1.13128	0.16622	0.169973	0.170072
	0.560691	2.0124			1.13802	0.166287	0.169973	0.170072
	0.564023	2.01219			1.14475	0.166354	0.169973	0.170072
	0.567354	2.01327			1.15148	0.167028	0.169974	0.170072
	0.570685	2.01427			1.15822	0.1668	0.169974	0.170071
	0.574016	2.01314			1.16495	0.166571	0.169974	0.170071
	0.577347	2.01162			1.17169	0.166574	0.169975	0.170071
	0.580678	2.00914			1.17842	0.167286	0.169975	0.170071
	0.584009	2.0075			1.18515	0.16755	0.169975	0.170071
	0.58734	2.0063			1.19189	0.167815	0.169975	0.170071
	0.590672	2.0074			1.19862	0.168388	0.169975	0.170071
	0.594003	2.00624			1.20535	0.169084	0.169976	0.170071
	0.597334	2.00567			1.21209	0.169225	0.169976	0.170071
	0.600665	2.00762			1.21882	0.169088	0.169977	0.170071
	0.603996	2.006			1.22556	0.168952	0.169977	0.170071
	0.607327	2.00536			1.23229	0.170576	0.169977	0.17007
	0.610659	2.00463			1.23902	0.17037	0.169978	0.17007
	0.61399	2.00446			1.24576	0.170165	0.169978	0.17007
	0.617321	2.00708			1.25249	0.16868	0.169978	0.17007
	0.620652	2.00763			1.25923	0.167476	0.169978	0.17007
	0.623983	2.00949			1.26596	0.168223	0.169978	0.170069
	0.627314	2.0091			1.27269	0.168481	0.169979	0.170069
	0.630645	2.00622			1.27943	0.167755	0.169979	0.170069
	0.633976	2.00526			1.28616	0.167028	0.169979	0.170069
	0.637308	2.00272			1.29289	0.166485	0.16998	0.170069
	0.640639	2.0016			1.29963	0.168784	0.16998	0.170069
	0.64397	1.99948			1.30636	0.168881	0.16998	0.170069
	0.647301	1.9991			1.3131	0.168977	0.16998	0.170069
	0.650632	2.00082			1.31983	0.169003	0.169981	0.170069
	0.653964	1.99881			1.32656	0.168925	0.169981	0.170069
	0.657295	1.99787			1.3333	0.168847	0.169981	0.170069
	0.660626	1.99606			1.34003	0.168302	0.169981	0.170069
	0.663957	1.99563			1.34676	0.167757	0.169982	0.170069
	0.667288	1.99386			1.3535	0.168596	0.169982	0.170069
	0.670619	1.9953			1.36023	0.17073	0.169982	0.170069
	0.67395	1.99532			1.36697	0.17052	0.169982	0.170069
	0.677281	1.9954			1.3737	0.17031	0.169983	0.170069
	0.680613	1.99648			1.38043	0.169076	0.169983	0.170068
	0.683944	1.99544			1.38717	0.167423	0.169983	0.170068
	0.687275	1.99489			1.3939	0.16685	0.169984	0.170068
	0.690606	1.99317			1.40064	0.166276	0.169984	0.170068
	0.693937	1.99306			1.40737	0.166588	0.169984	0.170067
	0.697268	1.9938			1.4141	0.16677	0.169985	0.170067
	0.7006	1.99328			1.42084	0.166772	0.169985	0.170067
	0.703931	1.99371			1.42757	0.166605	0.169985	0.170067
	0.707262	1.99369			1.4343	0.166438	0.169985	0.170067
	0.710593	1.9937			1.44104	0.167157	0.169986	0.170066
	0.713924	1.9931			1.44777	0.167723	0.169986	0.170066
	0.717255	1.993			1.45451	0.167728	0.169986	0.170066
	0.720586	1.99243			1.46124	0.167538	0.169987	0.170066
	0.723917	1.99173			1.46797	0.167347	0.169987	0.170066
	0.727249	1.99245			1.47471	0.168262	0.169987	0.170066
	0.73058	1.99072			1.48144	0.168051	0.169987	0.170066
	0.733911	1.98998			1.48818	0.16784	0.169988	0.170066
	0.737242	1.9889			1.49491	0.167312	0.169988	0.170066
	0.740573	1.9887			1.50164	0.167168	0.169988	0.170066
	0.743905	1.98767			1.50838	0.167349	0.169988	0.170066
	0.747236	1.98646			1.51511	0.167517	0.169989	0.170066
	0.750567	1.9857			1.52184	0.167449	0.169989	0.170066
	0.753898	1.98631			1.52858	0.167382	0.169989	0.170066
	0.757229	1.98637			1.53531	0.167172	0.169989	0.170066
	0.760561	1.98394			1.54205	0.167591	0.16999	0.170066
	0.763891	1.98381			1.54878	0.168587	0.16999	0.170066
	0.767222	1.98286			1.55551	0.16826	0.16999	0.170066
	0.770554	1.98391			1.56225	0.167933	0.16999	0.170066
	0.773885	1.983			1.56898	0.167139	0.169991	0.170066
	0.777216	1.98327			1.57571	0.167669	0.169991	0.170066
	0.780547	1.98189			1.58245	0.168511	0.169991	0.170066
	0.783878	1.98211			1.58918	0.168074	0.169991	0.170066
	0.78721	1.98244			1.59592	0.167638	0.169991	0.170066
	0.790541	1.98385			1.60265	0.166715	0.169992	0.170065
	0.793872	1.98326			1.60938	0.167311	0.169992	0.170065
	0.797203	1.98283			1.61612	0.168507	0.169992	0.170065
	0.800534	1.98098			1.62285	0.168511	0.169993	0.170065
	0.803865	1.9829			1.62959	0.169195	0.169993	0.170065
	0.807197	1.98185			1.63632	0.169018	0.169993	0.170065
	0.810527	1.97999			1.64305	0.168842	0.169993	0.170065
	0.813859	1.97878			1.64979	0.168426	0.169993	0.170065
	0.81719	1.98003			1.65652	0.16792	0.169993	0.170065
	0.820521	1.98003			1.66325	0.167757	0.169994	0.170065
	0.823852	1.97612			1.66999	0.16763	0.169994	0.170065
	0.827183	1.97522			1.67672	0.168038	0.169994	0.170065
	0.830514	1.9762			1.68346	0.167967	0.169994	0.170065
	0.833846	1.97403			1.69019	0.167896	0.169994	0.170064
	0.837177	1.97368			1.69692	0.168074	0.169994	0.170064
	0.840508	1.97333			1.70366	0.168202	0.169994	0.170064
	0.843839	1.97359			1.71039	0.167724	0.169995	0.170064
	0.84717	1.97411			1.71713	0.167247	0.169995	0.170064
	0.850502	1.97443			1.72386	0.167988	0.169995	0.170064
	0.853832	1.97406			1.73059	0.167513	0.169995	0.170064
	0.857163	1.97338			1.73733	0.167039	0.169996	0.170064
	0.860495	1.97125			1.74406	0.166092	0.169996	0.170064
	0.863826	1.9727			1.7508	0.166313	0.169996	0.170064
	0.867157	1.97178			1.75753	0.166918	0.169996	0.170064
	0.870488	1.97203			1.76426	0.167582	0.169996	0.170064
	0.873819	1.97188			1.771	0.168472	0.169996	0.170065
	0.877151	1.97181			1.77773	0.169269	0.169996	0.170065
	0.880482	1.97012			1.78446	0.169524	0.169996	0.170065
	0.883813	1.97078			1.7912	0.168881	0.169996	0.170065
	0.887144	1.97047			1.79793	0.168239	0.169997	0.170064
	0.890475	1.9718			1.80466	0.167277	0.169997	0.170064
	0.893806	1.97115			1.8114	0.167421	0.169997	0.170064
	0.897138	1.97123			1.81813	0.16749	0.169997	0.170064
	0.900468	1.97105			1.82487	0.167521	0.169997	0.170064
	0.9038	1.97115			1.8316	0.167091	0.169997	0.170064
	0.907131	1.97027			1.83833	0.166661	0.169997	0.170064
	0.910462	1.97017			1.84507	0.167243	0.169997	0.170064
	0.913793	1.96974			1.8518	0.167826	0.169997	0.170064
	0.917124	1.9704			1.85854	0.167883	0.169997	0.170064
	0.920455	1.97177			1.86527	0.169509	0.169997	0.170064
	0.923787	1.97263			1.872	0.168971	0.169998	0.170064
	0.927118	1.97312			1.87874	0.168433	0.169998	0.170064
	0.930449	1.9721			1.88547	0.168481	0.169998	0.170064
	0.93378	1.97029			1.8922	0.168085	0.169998	0.170064
	0.937111	1.96968			1.89894	0.167688	0.169998	0.170064
	0.940443	1.97228			1.90567	0.166373	0.169998	0.170064
	0.943774	1.97192			1.91241	0.165948	0.169998	0.170063
	0.947104	1.9732			1.91914	0.167213	0.169998	0.170063
	0.950436	1.973			1.92587	0.167798	0.169999	0.170063
	0.953767	1.97381			1.93261	0.167946	0.169999	0.170063
	0.957098	1.97391			1.93934	0.167199	0.169999	0.170063
	0.960429	1.97199			1.94608	0.166452	0.169998	0.170063
	0.96376	1.97092			1.95281	0.165748	0.169998	0.170062
	0.967092	1.97115			1.95954	0.166791	0.169999	0.170062
	0.970423	1.97057			1.96628	0.166935	0.169999	0.170063
	0.973754	1.97041			1.97301	0.167079	0.169999	0.170063
	0.977085	1.9707			1.97975	0.167341	0.169999	0.170063
	0.980416	1.97			1.98648	0.167331	0.169999	0.170062
	0.983747	1.96892			1.99321	0.16732	0.169999	0.170062
	0.987079	1.9676			1.99995	0.167167	0.169999	0.170062
	0.990409	1.9684			2.00668	0.167014	0.169999	0.170062
	0.993741	1.96727			2.01341	0.166767	0.169999	0.170062
	0.997072	1.96632			2.02015	0.166685	0.169999	0.170062
	1.0004	1.96613			2.02688	0.166603	0.169999	0.170062
	1.00373	1.96508			2.03362	0.16635	0.169999	0.170062
	1.00707	1.96393			2.04035	0.166817	0.169999	0.170062
	1.0104	1.96349			2.04708	0.167158	0.169999	0.170061
	1.01373	1.96423			2.05382	0.168617	0.169999	0.170061
	1.01706	1.96426			2.06055	0.16857	0.169999	0.170061
	1.02039	1.96405			2.06728	0.168524	0.169999	0.170061
	1.02372	1.96395			2.07402	0.166906	0.169999	0.170061
	1.02705	1.9654			2.08075	0.166742	0.169999	0.170061
	1.03038	1.96569			2.08749	0.167057	0.169999	0.170061
	1.03371	1.96475			2.09422	0.16705	0.169999	0.17006
	1.03704	1.96586			2.10095	0.167043	0.169999	0.17006
	1.04038	1.96502			2.10769	0.165861	0.169999	0.17006
	1.04371	1.96401			2.11442	0.166104	0.169999	0.17006
	1.04704	1.96452			2.12115	0.168138	0.169999	0.17006
	1.05037	1.96409			2.12789	0.168859	0.169999	0.170059
	1.0537	1.96265			2.13462	0.169216	0.169999	0.170059
	1.05703	1.96199			2.14136	0.168864	0.169999	0.170059
	1.06036	1.96134			2.14809	0.168512	0.169999	0.170059
	1.0637	1.96009			2.15482	0.16604	0.169999	0.170059
	1.06703	1.96111			2.16156	0.165562	0.169999	0.170059
	1.07036	1.9604			2.16829	0.166716	0.169999	0.170059
	1.07369	1.95984			2.17503	0.167347	0.169999	0.170059
	1.07702	1.95948			2.18176	0.167038	0.169999	0.170059
	1.08035	1.95827			2.18849	0.16673	0.169999	0.170059
	1.08368	1.95739			2.19523	0.166021	0.169999	0.170059
	1.08701	1.95754			2.20196	0.16593	0.169999	0.170059
	1.09034	1.95673			2.2087	0.168651	0.169999	0.170059
	1.09367	1.95501			2.21543	0.168992	0.169999	0.170059
	1.09701	1.95547			2.22216	0.169104	0.169999	0.170059
	1.10034	1.95506			2.2289	0.168383	0.169999	0.170059
	1.10367	1.95437			2.23563	0.167663	0.169999	0.170058
	1.107	1.95317			2.24236	0.16688	0.169999	0.170058
	1.11033	1.95317			2.2491	0.167401	0.169998	0.170058
	1.11366	1.9539			2.25583	0.167642	0.169998	0.170058
	1.11699	1.95454			2.26256	0.167754	0.169998	0.170058
	1.12033	1.9517			2.2693	0.1678	0.169998	0.170058
	1.12366	1.95002			2.27603	0.167847	0.169998	0.170058
	1.12699	1.95171			2.28277	0.167925	0.169998	0.170058
	1.13032	1.95181			2.2895	0.169335	0.169998	0.170058
	1.13365	1.95158			2.29623	0.169658	0.169998	0.170058
	1.13698	1.95145			2.30297	0.168981	0.169998	0.170058
	1.14031	1.95048			2.3097	0.168304	0.169999	0.170058
	1.14364	1.95026			2.31644	0.166598	0.169998	0.170058
	1.14697	1.95088			2.32317	0.164739	0.169998	0.170058
	1.1503	1.95087			2.3299	0.164795	0.169999	0.170058
	1.15364	1.95022			2.33664	0.166792	0.169999	0.170059
	1.15697	1.94884			2.34337	0.167601	0.169999	0.170059
	1.1603	1.94854			2.35011	0.167437	0.169999	0.170059
	1.16363	1.95003			2.35684	0.167274	0.169999	0.170059
	1.16696	1.95121			2.36357	0.167712	0.169999	0.170059
	1.17029	1.95253			2.37031	0.167547	0.169998	0.170059
	1.17362	1.95175			2.37704	0.167381	0.169998	0.170059
	1.17695	1.95179			2.38377	0.167021	0.169998	0.170059
	1.18029	1.95176			2.39051	0.165238	0.169998	0.170059
	1.18362	1.95265			2.39724	0.165944	0.169998	0.170059
	1.18695	1.95227			2.40397	0.166954	0.169998	0.170059
	1.19028	1.95017			2.41071	0.167435	0.169998	0.170059
	1.19361	1.94991			2.41744	0.167416	0.169998	0.170059
	1.19694	1.95026			2.42418	0.167397	0.169998	0.170059
	1.20027	1.95095			2.43091	0.166783	0.169998	0.170059
	1.2036	1.95159			2.43764	0.167348	0.169998	0.170058
	1.20693	1.9526			2.44438	0.167882	0.169998	0.170058
	1.21027	1.95162			2.45111	0.168416	0.169998	0.170058
	1.2136	1.9495			2.45785	0.168422	0.169998	0.170058
	1.21693	1.95077			2.46458	0.168763	0.169998	0.170058
	1.22026	1.94916			2.47131	0.168767	0.169998	0.170058
	1.22359	1.94981			2.47805	0.168679	0.169998	0.170058
	1.22692	1.9496			2.48478	0.168591	0.169998	0.170058
	1.23025	1.94966			2.49152	0.168079	0.169998	0.170058
	1.23358	1.94852			2.49825	0.167566	0.169998	0.170058
	1.23691	1.9469			2.50498	0.166364	0.169998	0.170058
	1.24025	1.94628			2.51172	0.166881	0.169998	0.170058
	1.24358	1.9447			2.51845	0.166909	0.169998	0.170058
	1.24691	1.94288			2.52518	0.166776	0.169998	0.170058
	1.25024	1.943			2.53192	0.166643	0.169998	0.170058
	1.25357	1.94418			2.53865	0.167514	0.169998	0.170058
	1.2569	1.94272			2.54539	0.168386	0.169997	0.170057
	1.26023	1.9444			2.55212	0.169044	0.169997	0.170057
	1.26356	1.94489			2.55885	0.169815	0.169997	0.170057
	1.2669	1.94462			2.56559	0.170585	0.169997	0.170057
	1.27023	1.94326			2.57232	0.173293	0.169997	0.170057
	1.27356	1.94391			2.57905	0.173222	0.169997	0.170057
	1.27689	1.94388			2.58579	0.17315	0.169997	0.170057
	1.28022	1.94477			2.59252	0.172286	0.169997	0.170057
	1.28355	1.94511			2.59926	0.169581	0.169997	0.170057
	1.28688	1.94535			2.60599	0.166883	0.169997	0.170057
	1.29021	1.94538			2.61272	0.166496	0.169997	0.170056
	1.29354	1.94568			2.61946	0.166823	0.169997	0.170056
	1.29688	1.94521			2.62619	0.166936	0.169997	0.170056
	1.30021	1.94669			2.63293	0.16705	0.169997	0.170056
	1.30354	1.94695			2.63966	0.167545	0.169997	0.170056
	1.30687	1.9463			2.64639	0.167744	0.169997	0.170056
	1.3102	1.94763			2.65313	0.16766	0.169997	0.170056
	1.31353	1.94915			2.65986	0.167576	0.169996	0.170056
	1.31686	1.94774			2.6666	0.166515	0.169996	0.170056
	1.32019	1.94768			2.67333	0.167532	0.169996	0.170055
	1.32352	1.94825			2.68006	0.167606	0.169996	0.170055
	1.32686	1.94784			2.6868	0.167577	0.169996	0.170055
	1.33019	1.94735			2.69353	0.167548	0.169996	0.170055
	1.33352	1.94837			2.70026	0.165728	0.169996	0.170055
	1.33685	1.9481			2.707	0.16615	0.169996	0.170055
	1.34018	1.94756			2.71373	0.168277	0.169996	0.170055
	1.34351	1.94679			2.72046	0.169828	0.169996	0.170055
	1.34684	1.94673			2.7272	0.169555	0.169996	0.170055
	1.35017	1.94522			2.73393	0.169282	0.169996	0.170055
	1.3535	1.94439			2.74067	0.16777	0.169995	0.170055
	1.35684	1.94424			2.7474	0.166894	0.169995	0.170054
	1.36017	1.94268			2.75413	0.167307	0.169995	0.170054
	1.3635	1.9415			2.76087	0.167457	0.169995	0.170054
	1.36683	1.93974			2.7676	0.167607	0.169995	0.170054
	1.37016	1.94087			2.77434	0.167861	0.169995	0.170054
	1.37349	1.94076			2.78107	0.168456	0.169995	0.170054
	1.37682	1.93971			2.7878	0.168447	0.169994	0.170054
	1.38015	1.93972			2.79454	0.168438	0.169994	0.170054
	1.38349	1.93918			2.80127	0.168162	0.169994	0.170054
	1.38682	1.93818			2.80801	0.167886	0.169994	0.170054
	1.39015	1.93867			2.81474	0.167256	0.169994	0.170054
	1.39348	1.93626			2.82147	0.166391	0.169994	0.170054
	1.39681	1.93498			2.82821	0.167124	0.169993	0.170054
	1.40014	1.93451			2.83494	0.167478	0.169993	0.170054
	1.40347	1.93627			2.84167	0.167408	0.169993	0.170054
	1.4068	1.938			2.84841	0.167337	0.169993	0.170053
	1.41013	1.93755			2.85514	0.166234	0.169993	0.170053
	1.41346	1.9359			2.86187	0.166004	0.169993	0.170053
	1.4168	1.93599			2.86861	0.165774	0.169993	0.170053
	1.42013	1.93806			2.87534	0.165796	0.169993	0.170053
	1.42346	1.93677			2.88208	0.166498	0.169992	0.170053
	1.42679	1.93672			2.88881	0.166911	0.169992	0.170052
	1.43012	1.93635			2.89554	0.167325	0.169992	0.170052
	1.43345	1.93856			2.90228	0.16801	0.169991	0.170052
	1.43678	1.9397			2.90901	0.167895	0.169991	0.170052
	1.44012	1.94002			2.91575	0.16778	0.169991	0.170052
	1.44345	1.94104			2.92248	0.166592	0.169991	0.170052
	1.44678	1.93966			2.92921	0.166937	0.169991	0.170051
	1.45011	1.94128			2.93595	0.16744	0.169991	0.170051
	1.45344	1.94062			2.94268	0.167943	0.169991	0.170051
	1.45677	1.93989			2.94942	0.170135	0.169991	0.170051
	1.4601	1.93887			2.95615	0.170819	0.16999	0.170051
	1.46343	1.93683			2.96288	0.170453	0.16999	0.170051
	1.46676	1.93831			2.96962	0.170087	0.16999	0.170051
	1.47009	1.93818			2.97635	0.168671	0.16999	0.17005
	1.47343	1.93721			2.98308	0.166077	0.16999	0.17005
	1.47676	1.93611			2.98982	0.16658	0.169989	0.17005
	1.48009	1.93554			2.99655	0.167138	0.169989	0.17005
	1.48342	1.93607			3.00329	0.167696	0.169989	0.17005
	1.48675	1.93695			3.01002	0.167854	0.169989	0.17005
	1.49008	1.93782			3.01675	0.167345	0.169989	0.17005
	1.49341	1.93836			3.02349	0.166836	0.169988	0.17005
	1.49674	1.9376			3.03022	0.165791	0.169988	0.17005
	1.50008	1.93691			3.03695	0.166084	0.169988	0.170049
	1.50341	1.93706			3.04369	0.166407	0.169988	0.170049
	1.50674	1.93768			3.05042	0.166521	0.169988	0.170049
	1.51007	1.93624			3.05716	0.166634	0.169987	0.170049
	1.5134	1.93622			3.06389	0.166559	0.169987	0.170049
	1.51673	1.93682			3.07062	0.166484	0.169987	0.170048
	1.52006	1.9371			3.07736	0.166332	0.169987	0.170048
	1.52339	1.93693			3.08409	0.166524	0.169987	0.170048
	1.52673	1.93825			3.09083	0.16694	0.169987	0.170048
	1.53006	1.93793			3.09756	0.167341	0.169987	0.170048
	1.53339	1.93728			3.10429	0.168485	0.169986	0.170048
	1.53672	1.93686			3.11103	0.168634	0.169986	0.170048
	1.54005	1.93607			3.11776	0.168782	0.169986	0.170049
	1.54338	1.93711			3.1245	0.170492	0.169986	0.170049
	1.54671	1.93512			3.13123	0.172371	0.169986	0.170049
	1.55004	1.9364			3.13796	0.171956	0.169986	0.170048
	1.55337	1.93745			3.1447	0.17154	0.169985	0.170048
	1.55671	1.93567			3.15143	0.16993	0.169985	0.170048
	1.56004	1.93624			3.15816	0.166803	0.169985	0.170048
	1.56337	1.93408			3.1649	0.166948	0.169985	0.170048
	1.5667	1.93316			3.17163	0.166829	0.169985	0.170048
	1.57003	1.93192			3.17836	0.16671	0.169984	0.170048
	1.57336	1.93041			3.1851	0.166454	0.169984	0.170047
	1.57669	1.92935			3.19183	0.167363	0.169984	0.170047
	1.58002	1.92971			3.19857	0.169245	0.169984	0.170047
	1.58335	1.93024			3.2053	0.168773	0.169984	0.170047
	1.58668	1.93051			3.21203	0.168302	0.169984	0.170047
	1.59002	1.93105			3.21877	0.16722	0.169983	0.170046
	1.59335	1.93081			3.2255	0.166655	0.169983	0.170046
	1.59668	1.93131			3.23224	0.167723	0.169983	0.170046
	1.60001	1.93246			3.23897	0.168534	0.169983	0.170046
	1.60334	1.93251			3.2457	0.168103	0.169983	0.170046
	1.60667	1.93181			3.25244	0.167672	0.169983	0.170046
	1.61	1.93181			3.25917	0.167089	0.169983	0.170046
	1.61333	1.93181			3.26591	0.168592	0.169983	0.170045
	1.61667	1.93171			3.27264	0.1684	0.169983	0.170045
	1.62	1.93254			3.27937	0.168209	0.169982	0.170046
	1.62333	1.93143			3.28611	0.167663	0.169982	0.170046
	1.62666	1.93077			3.29284	0.167332	0.169982	0.170045
	1.62999	1.92948			3.29957	0.167349	0.169982	0.170045
	1.63332	1.92849			3.30631	0.167366	0.169982	0.170045
	1.63665	1.92683			3.31304	0.167075	0.169982	0.170045
	1.63998	1.92603			3.31977	0.166783	0.169982	0.170045
	1.64332	1.92578			3.32651	0.166152	0.169982	0.170045
	1.64665	1.92851			3.33324	0.16689	0.169981	0.170045
	1.64998	1.92836			3.33998	0.169903	0.169981	0.170045
	1.65331	1.9261			3.34671	0.169453	0.169981	0.170045
	1.65664	1.92668			3.35344	0.169003	0.169981	0.170045
	1.65997	1.92611			3.36018	0.166873	0.169981	0.170045
	1.6633	1.92552			3.36691	0.166769	0.169981	0.170044
	1.66663	1.92527			3.37365	0.167501	0.169981	0.170044
	1.66996	1.92423			3.38038	0.167487	0.169981	0.170044
	1.67329	1.92342			3.38711	0.167473	0.169981	0.170044
	1.67663	1.9241			3.39385	0.167016	0.169981	0.170044
	1.67996	1.92533			3.40058	0.165656	0.169981	0.170044
	1.68329	1.92445			3.40732	0.16599	0.169981	0.170044
	1.68662	1.92464			3.41405	0.168221	0.169981	0.170043
	1.68995	1.92375			3.42078	0.168523	0.169981	0.170043
	1.69328	1.92364			3.42752	0.167422	0.169981	0.170043
	1.69661	1.92296			3.43425	0.166321	0.169981	0.170043
	1.69994	1.92394			3.44098	0.166313	0.169981	0.170043
	1.70328	1.92392			3.44772	0.166305	0.169981	0.170043
	1.70661	1.92473			3.45445	0.166824	0.169981	0.170043
	1.70994	1.92494			3.46119	0.167467	0.169981	0.170043
	1.71327	1.92585			3.46792	0.16882	0.16998	0.170043
	1.7166	1.92656			3.47465	0.169296	0.16998	0.170043
	1.71993	1.92487			3.48139	0.168822	0.16998	0.170043
	1.72326	1.9241			3.48812	0.168348	0.16998	0.170043
	1.72659	1.9239			3.49485	0.165907	0.16998	0.170042
	1.72992	1.92299			3.50159	0.166187	0.16998	0.170042
	1.73326	1.92392			3.50832	0.165997	0.16998	0.170042
	1.73659	1.9242			3.51506	0.165806	0.16998	0.170042
	1.73992	1.92472			3.52179	0.165336	0.16998	0.170042
	1.74325	1.9244			3.52852	0.166169	0.16998	0.170042
	1.74658	1.92443			3.53526	0.166964	0.16998	0.170042
	1.74991	1.9247			3.54199	0.167273	0.16998	0.170042
	1.75324	1.92582			3.54873	0.167338	0.16998	0.170042
	1.75657	1.92467			3.55546	0.167181	0.16998	0.170042
	1.75991	1.92413			3.56219	0.167024	0.169981	0.170042
	1.76324	1.9239			3.56893	0.167855	0.169981	0.170041
	1.76657	1.92508			3.57566	0.168126	0.169981	0.170041
	1.7699	1.92514			3.58239	0.168518	0.169981	0.170041
	1.77323	1.92432			3.58913	0.169351	0.169981	0.170041
	1.77656	1.92278			3.59586	0.16963	0.169981	0.170041
	1.77989	1.92389			3.6026	0.169619	0.169981	0.170041
	1.78322	1.9223			3.60933	0.169609	0.169981	0.17004
	1.78655	1.92097			3.61606	0.167708	0.169981	0.17004
	1.78989	1.91956			3.6228	0.167362	0.169981	0.17004
	1.79322	1.91985			3.62953	0.167221	0.169981	0.17004
	1.79655	1.91848			3.63626	0.167081	0.169981	0.17004
	1.79988	1.91843			3.643	0.166482	0.169981	0.170039
	1.80321	1.91796			3.64973	0.165971	0.169981	0.170039
	1.80654	1.91671			3.65647	0.166332	0.169982	0.170038
	1.80987	1.9153			3.6632	0.167377	0.169982	0.170038
	1.8132	1.91393			3.66993	0.167805	0.169982	0.170038
	1.81654	1.91606			3.67667	0.168233	0.169982	0.170038
	1.81987	1.91597			3.6834	0.169269	0.169982	0.170038
	1.8232	1.916			3.69014	0.169504	0.169982	0.170038
	1.82653	1.91687			3.69687	0.168733	0.169982	0.170038
	1.82986	1.91969			3.7036	0.167962	0.169982	0.170038
	1.83319	1.91934			3.71034	0.168997	0.169982	0.170038
	1.83652	1.91939			3.71707	0.169394	0.169982	0.170038
	1.83985	1.91976			3.72381	0.169314	0.169982	0.170038
	1.84318	1.9189			3.73054	0.169234	0.169983	0.170038
	1.84651	1.91901			3.73727	0.168756	0.169983	0.170038
	1.84985	1.91945			3.74401	0.168277	0.169983	0.170038
	1.85318	1.92059			3.75074	0.167127	0.169983	0.170038
	1.85651	1.92034			3.75747	0.167092	0.169983	0.170038
	1.85984	1.92021			3.76421	0.167058	0.169983	0.170038
	1.86317	1.92085			3.77094	0.166943	0.169983	0.170038
	1.8665	1.91923			3.77767	0.1669	0.169983	0.170038
	1.86983	1.91691			3.78441	0.167192	0.169984	0.170038
	1.87316	1.91659			3.79114	0.167002	0.169984	0.170038
	1.8765	1.91703			3.79788	0.166813	0.169984	0.170038
	1.87983	1.91663			3.80461	0.167738	0.169985	0.170038
	1.88316	1.91793			3.81134	0.167754	0.169985	0.170038
	1.88649	1.91812			3.81808	0.16776	0.169985	0.170037
	1.88982	1.9179			3.82481	0.167685	0.169985	0.170037
	1.89315	1.91868			3.83155	0.167611	0.169985	0.170037
	1.89648	1.91966			3.83828	0.167064	0.169986	0.170037
	1.89981	1.9182			3.84501	0.165978	0.169986	0.170036
	1.90314	1.9154			3.85175	0.165711	0.169986	0.170036
	1.90648	1.91682			3.85848	0.16648	0.169986	0.170036
	1.90981	1.91712			3.86522	0.1678	0.169986	0.170036
	1.91314	1.91689			3.87195	0.168028	0.169987	0.170036
	1.91647	1.91724			3.87868	0.167357	0.169987	0.170036
	1.9198	1.91689			3.88542	0.166687	0.169987	0.170035
	1.92313	1.9155			3.89215	0.164892	0.169987	0.170035
	1.92646	1.91431			3.89888	0.165201	0.169988	0.170035
	1.92979	1.91508			3.90562	0.166762	0.169988	0.170035
	1.93312	1.91632			3.91235	0.166886	0.169988	0.170035
	1.93646	1.91619			3.91909	0.16701	0.169988	0.170035
	1.93979	1.91661			3.92582	0.167317	0.169989	0.170034
	1.94312	1.91678			3.93255	0.167591	0.169989	0.170034
	1.94645	1.91665			3.93929	0.168113	0.169989	0.170034
	1.94978	1.91505			3.94602	0.167994	0.169989	0.170034
	1.95311	1.91573			3.95275	0.167874	0.16999	0.170034
	1.95644	1.9178			3.95949	0.167092	0.16999	0.170034
	1.95977	1.91839			3.96622	0.168955	0.16999	0.170034
	1.96311	1.91995			3.97296	0.169888	0.16999	0.170033
	1.96644	1.92274			3.97969	0.170146	0.169991	0.170033
	1.96977	1.92281			3.98642	0.170403	0.169991	0.170033
	1.9731	1.92218			3.99316	0.170617	0.169991	0.170033
	1.97643	1.92133			3.99989	0.170295	0.169991	0.170033
	1.97976	1.92049			4.00662	0.169974	0.169991	0.170033
	1.98309	1.91896			4.01336	0.169684	0.169992	0.170033
	1.98642	1.91888			4.02009	0.169067	0.169992	0.170033
	1.98975	1.92021			4.02683	0.16774	0.169992	0.170032
	1.99308	1.92092			4.03356	0.16861	0.169993	0.170032
	1.99642	1.91934			4.04029	0.16874	0.169993	0.170032
	1.99975	1.91747			4.04703	0.168398	0.169994	0.170032
	2.00308	1.91584			4.05376	0.168055	0.169994	0.170032
	2.00641	1.91373			4.0605	0.16698	0.169994	0.170032
	2.00974	1.91206			4.06723	0.167199	0.169995	0.170031
	2.01307	1.91345			4.07396	0.167921	0.169995	0.170031
	2.0164	1.91331			4.0807	0.168842	0.169995	0.170031
	2.01973	1.9138			4.08743	0.169263	0.169995	0.170031
	2.02307	1.91329			4.09417	0.168064	0.169995	0.170031
	2.0264	1.91293			4.1009	0.166864	0.169996	0.170031
	2.02973	1.9124			4.10763	0.167314	0.169996	0.170031
	2.03306	1.91176			4.11437	0.1683	0.169996	0.170031
	2.03639	1.91186			4.1211	0.168488	0.169997	0.170031
	2.03972	1.91201			4.12783	0.168323	0.169997	0.170031
	2.04305	1.91146			4.13457	0.168158	0.169998	0.170031
	2.04638	1.91222			4.1413	0.166721	0.169998	0.170031
	2.04971	1.91301			4.14804	0.166746	0.169998	0.170031
	2.05305	1.91435			4.15477	0.166462	0.169999	0.170031
	2.05638	1.91505			4.1615	0.166179	0.169999	0.170031
	2.05971	1.91391			4.16824	0.167129	0.169999	0.170031
	2.06304	1.91315			4.17497	0.168504	0.17	0.17003
	2.06637	1.91393			4.18171	0.168745	0.17	0.17003
	2.0697	1.91529			4.18844	0.168713	0.17	0.17003
	2.07303	1.91714			4.19517	0.16868	0.17	0.170031
	2.07637	1.918			4.20191	0.168352	0.170001	0.170031
	2.0797	1.91915			4.20864	0.167682	0.170001	0.17003
	2.08303	1.92097			4.21537	0.168183	0.170001	0.17003
	2.08636	1.92214			4.22211	0.168123	0.170001	0.17003
	2.08969	1.92355			4.22884	0.168063	0.170002	0.17003
	2.09302	1.92502			4.23557	0.167067	0.170002	0.17003
	2.09635	1.9256			4.24231	0.164947	0.170002	0.17003
	2.09968	1.92685			4.24904	0.165107	0.170002	0.170029
	2.10301	1.92911			4.25578	0.166151	0.170003	0.170029
	2.10635	1.93178			4.26251	0.166902	0.170003	0.170029
	2.10968	1.93457			4.26924	0.167493	0.170003	0.170029
	2.11301	1.9352			4.27598	0.169104	0.170004	0.170029
	2.11634	1.93545			4.28271	0.169811	0.170004	0.170029
	2.11967	1.93708			4.28945	0.169835	0.170004	0.170028
	2.123	1.93985			4.29618	0.169517	0.170005	0.170028
	2.12633	1.94162			4.30291	0.169199	0.170005	0.170028
	2.12966	1.94228			4.30965	0.167521	0.170005	0.170028
	2.13299	1.94127			4.31638	0.167901	0.170006	0.170028
	2.13632	1.94186			4.32311	0.167858	0.170006	0.170028
	2.13966	1.9448			4.32985	0.167815	0.170006	0.170028
	2.14299	1.94692			4.33658	0.167568	0.170006	0.170027
	2.14632	1.94906			4.34332	0.166234	0.170007	0.170027
	2.14965	1.94968			4.35005	0.166153	0.170007	0.170027
	2.15298	1.95139			4.35678	0.167016	0.170007	0.170027
	2.15631	1.9546			4.36352	0.167568	0.170007	0.170027
	2.15964	1.95658			4.37025	0.167736	0.170008	0.170027
	2.16297	1.9552			4.37699	0.167323	0.170008	0.170027
	2.16631	1.95562			4.38372	0.16691	0.170008	0.170027
	2.16964	1.95693			4.39045	0.166881	0.170009	0.170027
	2.17297	1.95976			4.39719	0.16657	0.170009	0.170027
	2.1763	1.96256			4.40392	0.167382	0.170009	0.170027
	2.17963	1.96346			4.41066	0.168484	0.170009	0.170027
	2.18296	1.965			4.41739	0.16863	0.170009	0.170027
	2.18629	1.96714			4.42412	0.168776	0.170009	0.170027
	2.18962	1.96834			4.43086	0.170353	0.17001	0.170027
	2.19295	1.97033			4.43759	0.169988	0.17001	0.170026
	2.19629	1.97337			4.44432	0.169624	0.17001	0.170026
	2.19962	1.97628			4.45106	0.167856	0.17001	0.170026
	2.20295	1.97955			4.45779	0.167229	0.17001	0.170026
	2.20628	1.98083			4.46453	0.168272	0.17001	0.170026
	2.20961	1.98224			4.47126	0.168202	0.170011	0.170026
	2.21294	1.98597			4.47799	0.168132	0.170011	0.170026
	2.21627	1.98943			4.48473	0.167475	0.170011	0.170025
	2.2196	1.99147			4.49146	0.16766	0.170012	0.170025
	2.22294	1.99376			4.49819	0.168335	0.170012	0.170025
	2.22627	1.9951			4.50493	0.168578	0.170012	0.170025
	2.2296	1.99613			4.51166	0.168822	0.170012	0.170025
	2.23293	1.99565			4.5184	0.168374	0.170012	0.170025
	2.23626	1.99654			4.52513	0.167926	0.170012	0.170025
	2.23959	1.99646			4.53186	0.166955	0.170012	0.170025
	2.24292	1.99624			4.5386	0.167153	0.170012	0.170025
	2.24625	1.99649			4.54533	0.167078	0.170013	0.170024
	2.24958	1.99625			4.55206	0.167004	0.170013	0.170024
	2.25291	1.99494			4.5588	0.16674	0.170013	0.170024
	2.25625	1.99268			4.56553	0.167063	0.170013	0.170024
	2.25958	1.99099			4.57227	0.167166	0.170013	0.170024
	2.26291	1.98962			4.579	0.167898	0.170013	0.170024
	2.26624	1.98899			4.58573	0.168135	0.170013	0.170024
	2.26957	1.98705			4.59247	0.168373	0.170013	0.170024
	2.2729	1.98608			4.5992	0.170223	0.170013	0.170024
	2.27623	1.98402			4.60594	0.170372	0.170014	0.170024
	2.27956	1.98157			4.61267	0.170521	0.170014	0.170023
	2.2829	1.97977			4.6194	0.170489	0.170014	0.170023
	2.28623	1.97857			4.62614	0.170456	0.170014	0.170023
	2.28956	1.97884			4.63287	0.169775	0.170014	0.170024
	2.29289	1.97706			4.63961	0.169618	0.170014	0.170024
	2.29622	1.97697			4.64634	0.168384	0.170014	0.170024
	2.29955	1.97676			4.65307	0.16653	0.170014	0.170024
	2.30288	1.97548			4.65981	0.166014	0.170015	0.170024
	2.30621	1.97512			4.66654	0.165905	0.170015	0.170024
	2.30954	1.97398			4.67327	0.166879	0.170015	0.170024
	2.31288	1.97382			4.68001	0.168339	0.170015	0.170024
	2.31621	1.97432			4.68674	0.167511	0.170015	0.170024
	2.31954	1.97457			4.69348	0.166683	0.170014	0.170024
	2.32287	1.97495			4.70021	0.166572	0.170015	0.170024
	2.3262	1.97495			4.70694	0.167486	0.170015	0.170024
	2.32953	1.9745			4.71368	0.167898	0.170015	0.170024
	2.33286	1.97402			4.72041	0.167112	0.170015	0.170024
	2.33619	1.97301			4.72714	0.166325	0.170015	0.170023
	2.33953	1.97234			4.73388	0.165329	0.170015	0.170023
	2.34286	1.97223			4.74061	0.165036	0.170015	0.170023
	2.34619	1.9718			4.74735	0.166812	0.170015	0.170023
	2.34952	1.96998			4.75408	0.166726	0.170015	0.170023
	2.35285	1.96917			4.76081	0.16664	0.170015	0.170023
	2.35618	1.96822			4.76755	0.166202	0.170015	0.170023
	2.35951	1.9684			4.77428	0.167293	0.170015	0.170023
	2.36284	1.96919			4.78102	0.167576	0.170015	0.170023
	2.36617	1.96759			4.78775	0.167858	0.170015	0.170023
	2.36951	1.96727			4.79448	0.167724	0.170015	0.170023
	2.37284	1.96718			4.80122	0.16759	0.170015	0.170023
	2.37617	1.96704			4.80795	0.167261	0.170015	0.170022
	2.3795	1.96715			4.81468	0.167063	0.170015	0.170022
	2.38283	1.96633			4.82142	0.166865	0.170015	0.170022
	2.38616	1.96479			4.82815	0.166443	0.170015	0.170022
	2.38949	1.96568			4.83489	0.16667	0.170015	0.170022
	2.39282	1.96523			4.84162	0.166936	0.170015	0.170022
	2.39615	1.96578			4.84835	0.167062	0.170015	0.170022
	2.39949	1.96468			4.85509	0.166747	0.170015	0.170022
	2.40282	1.96188			4.86182	0.166432	0.170015	0.170022
	2.40615	1.96124			4.86855	0.166023	0.170015	0.170022
	2.40948	1.96025			4.87529	0.166546	0.170015	0.170022
	2.41281	1.9606			4.88202	0.167361	0.170015	0.170022
	2.41614	1.95992			4.88876	0.167287	0.170015	0.170022
	2.41947	1.95885			4.89549	0.167214	0.170015	0.170022
	2.4228	1.95686			4.90222	0.16808	0.170015	0.170022
	2.42613	1.95596			4.90896	0.168175	0.170015	0.170022
	2.42947	1.95434			4.91569	0.170244	0.170015	0.170022
	2.4328	1.95467			4.92242	0.169876	0.170015	0.170022
	2.43613	1.9535			4.92916	0.169507	0.170015	0.170022
	2.43946	1.95247			4.93589	0.167972	0.170015	0.170021
	2.44279	1.95324			4.94263	0.167739	0.170015	0.170021
	2.44612	1.95264			4.94936	0.167506	0.170015	0.170021
	2.44945	1.95163			4.95609	0.166545	0.170015	0.170021
	2.45278	1.95041			4.96283	0.166327	0.170015	0.170021
	2.45612	1.94951			4.96956	0.170693	0.170015	0.170021
	2.45945	1.94895			4.9763	0.170801	0.170015	0.170021
	2.46278	1.94934			4.98303	0.170519	0.170015	0.170021
	2.46611	1.94892			4.98976	0.170236	0.170015	0.170021
	2.46944	1.94858			4.9965	0.169562	0.170015	0.170021
	2.47277	1.94822			5.00323	0.168117	0.170015	0.17002
	2.4761	1.94766			5.00997	0.168327	0.170015	0.17002
	2.47943	1.94884			5.0167	0.168707	0.170015	0.17002
	2.48277	1.95016			5.02343	0.16886	0.170015	0.17002
	2.4861	1.94836			5.03017	0.169013	0.170015	0.17002
	2.48943	1.94762			5.0369	0.171388	0.170015	0.17002
	2.49276	1.94873			5.04363	0.171148	0.170015	0.17002
	2.49609	1.94931			5.05037	0.170909	0.170015	0.17002
	2.49942	1.94799			5.0571	0.170282	0.170015	0.17002
	2.50275	1.94637			5.06384	0.170117	0.170015	0.17002
	2.50608	1.94561			5.07057	0.170995	0.170015	0.17002
	2.50941	1.94616			5.0773	0.170922	0.170015	0.17002
	2.51274	1.94605			5.08404	0.17085	0.170014	0.170019
	2.51608	1.94577			5.09077	0.168248	0.170014	0.170019
	2.51941	1.94698			5.0975	0.168589	0.170015	0.170019
	2.52274	1.9471			5.10424	0.168143	0.170015	0.170019
	2.52607	1.94632			5.11097	0.167697	0.170015	0.170019
	2.5294	1.94734			5.11771	0.166634	0.170015	0.170019
	2.53273	1.94549			5.12444	0.167574	0.170015	0.170019
	2.53606	1.94509			5.13117	0.169877	0.170015	0.170019
	2.53939	1.94663			5.13791	0.169432	0.170015	0.170019
	2.54272	1.94741			5.14464	0.168987	0.170014	0.170019
	2.54606	1.94776			5.15137	0.167945	0.170015	0.170018
	2.54939	1.94721			5.15811	0.168849	0.170015	0.170018
	2.55272	1.9468			5.16484	0.169621	0.170014	0.170018
	2.55605	1.94629			5.17158	0.16871	0.170014	0.170018
	2.55938	1.94494			5.17831	0.1678	0.170014	0.170018
	2.56271	1.94494			5.18504	0.16766	0.170014	0.170018
	2.56604	1.94447			5.19178	0.167519	0.170014	0.170018
	2.56937	1.94507			5.19851	0.166905	0.170014	0.170017
	2.57271	1.94544			5.20524	0.166342	0.170014	0.170017
	2.57604	1.94571			5.21198	0.169723	0.170014	0.170017
	2.57937	1.94596			5.21871	0.169542	0.170014	0.170017
	2.5827	1.94731			5.22545	0.169361	0.170014	0.170017
	2.58603	1.94894			5.23218	0.168921	0.170014	0.170017
	2.58936	1.94986			5.23891	0.169242	0.170014	0.170017
	2.59269	1.95066			5.24565	0.170043	0.170014	0.170017
	2.59602	1.95202			5.25238	0.170157	0.170014	0.170017
	2.59936	1.95331			5.25912	0.169612	0.170014	0.170017
	2.60269	1.9547			5.26585	0.169066	0.170014	0.170017
	2.60602	1.95484			5.27258	0.169112	0.170013	0.170017
	2.60935	1.9566			5.27932	0.169023	0.170013	0.170017
	2.61268	1.95526			5.28605	0.168933	0.170013	0.170016
	2.61601	1.95383			5.29279	0.166557	0.170013	0.170016
	2.61934	1.95378			5.29952	0.165153	0.170013	0.170016
	2.62267	1.95274			5.30625	0.165307	0.170013	0.170016
	2.626	1.95211			5.31299	0.16573	0.170013	0.170015
	2.62934	1.95135			5.31972	0.166429	0.170013	0.170015
	2.63267	1.94921			5.32646	0.167877	0.170013	0.170015
	2.636	1.94961			5.33319	0.168015	0.170013	0.170015
	2.63933	1.94836			5.33992	0.167658	0.170013	0.170014
	2.64266	1.94696			5.34666	0.167301	0.170013	0.170014
	2.64599	1.94642			5.35339	0.167664	0.170012	0.170014
	2.64932	1.94621			5.36012	0.167817	0.170012	0.170014
	2.65265	1.94538			5.36686	0.166763	0.170012	0.170014
	2.65598	1.94714			5.37359	0.165708	0.170012	0.170014
	2.65932	1.94751			5.38033	0.166739	0.170012	0.170014
	2.66265	1.94756			5.38706	0.167018	0.170012	0.170014
	2.66598	1.94677			5.39379	0.167041	0.170012	0.170013
	2.66931	1.94697			5.40053	0.167063	0.170012	0.170013
	2.67264	1.94949			5.40726	0.167184	0.170012	0.170013
	2.67597	1.9514			5.41399	0.167053	0.170012	0.170012
	2.6793	1.95201			5.42073	0.166921	0.170011	0.170012
	2.68263	1.95349			5.42746	0.166967	0.170011	0.170012
	2.68596	1.95223			5.4342	0.166667	0.170011	0.170012
	2.6893	1.95116			5.44093	0.166368	0.170011	0.170012
	2.69263	1.95016			5.44766	0.166089	0.170011	0.170012
	2.69596	1.95009			5.4544	0.166569	0.17001	0.170011
	2.69929	1.94862			5.46113	0.166656	0.17001	0.170011
	2.70262	1.94904			5.46786	0.168842	0.17001	0.170011
	2.70595	1.94884			5.4746	0.168893	0.17001	0.170011
	2.70928	1.94659			5.48133	0.17008	0.17001	0.170011
	2.71261	1.94504			5.48807	0.170396	0.17001	0.170011
	2.71595	1.9446			5.4948	0.170425	0.17001	0.170011
	2.71928	1.94525			5.50153	0.169027	0.17001	0.17001
	2.72261	1.94625			5.50827	0.167629	0.170009	0.17001
	2.72594	1.94542			5.515	0.167503	0.170009	0.17001
	2.72927	1.9449			5.52173	0.167376	0.170009	0.17001
	2.7326	1.94471			5.52847	0.167032	0.170008	0.17001
	2.73593	1.94364			5.5352	0.166687	0.170008	0.17001
	2.73926	1.94407			5.54194	0.165924	0.170008	0.17001
	2.74259	1.94486			5.54867	0.167088	0.170008	0.170009
	2.74593	1.94498			5.5554	0.167672	0.170007	0.170009
	2.74926	1.94502			5.56214	0.168256	0.170007	0.170009
	2.75259	1.94523			5.56887	0.168384	0.170007	0.170009
	2.75592	1.94499			5.57561	0.168436	0.170007	0.170009
	2.75925	1.94562			5.58234	0.167875	0.170007	0.170009
	2.76258	1.94348			5.58907	0.167315	0.170007	0.170009
	2.76591	1.94353			5.59581	0.167519	0.170006	0.170009
	2.76924	1.94478			5.60254	0.167296	0.170006	0.170009
	2.77257	1.94439			5.60928	0.167074	0.170006	0.170009
	2.77591	1.94471			5.61601	0.166881	0.170006	0.170008
	2.77924	1.94582			5.62274	0.166688	0.170006	0.170008
	2.78257	1.9469			5.62948	0.166787	0.170006	0.170008
	2.7859	1.94755			5.63621	0.166964	0.170005	0.170007
	2.78923	1.94846			5.64294	0.16714	0.170005	0.170007
	2.79256	1.94913			5.64968	0.16775	0.170005	0.170007
	2.79589	1.94796			5.65641	0.168151	0.170005	0.170007
	2.79922	1.94665			5.66315	0.168124	0.170005	0.170007
	2.80255	1.94545			5.66988	0.168097	0.170005	0.170008
	2.80589	1.94497			5.67661	0.16843	0.170004	0.170008
	2.80922	1.94397			5.68335	0.168501	0.170004	0.170008
	2.81255	1.94454			5.69008	0.168121	0.170004	0.170008
	2.81588	1.94503			5.69681	0.167741	0.170003	0.170007
	2.81921	1.94546			5.70355	0.16749	0.170003	0.170007
	2.82254	1.9446			5.71028	0.167234	0.170003	0.170007
	2.82587	1.94368			5.71702	0.166833	0.170003	0.170007
	2.8292	1.94236			5.72375	0.16636	0.170003	0.170007
	2.83254	1.94257			5.73048	0.165887	0.170003	0.170007
	2.83587	1.94304			5.73722	0.166295	0.170002	0.170007
	2.8392	1.94471			5.74395	0.166782	0.170002	0.170007
	2.84253	1.94605			5.75068	0.166809	0.170002	0.170007
	2.84586	1.94686			5.75742	0.166598	0.170002	0.170007
	2.84919	1.94814			5.76415	0.166387	0.170002	0.170006
	2.85252	1.94945			5.77089	0.167379	0.170002	0.170006
	2.85585	1.94961			5.77762	0.169062	0.170002	0.170005
	2.85918	1.94888			5.78435	0.168769	0.170002	0.170004
	2.86252	1.94827			5.79109	0.168475	0.170001	0.170002
	2.86585	1.94996			5.79782	0.166914	0.170001	0.170002
	2.86918	1.95191			5.80456	0.168639	0.170001	0.170002
	2.87251	1.95232			5.81129	0.168795	0.170001	0.170002
	2.87584	1.95178			5.81802	0.168838	0.170001	0.170002
	2.87917	1.95127			5.82476	0.16888	0.170001	0.170002
	2.8825	1.95146			5.83149	0.168717	0.170001	0.170003
	2.88583	1.95205			5.83823	0.168555	0.170001	0.170003
	2.88917	1.95329			5.84496	0.16787	0.170001	0.170003
	2.8925	1.95257			5.85169	0.166737	0.170001	0.170003
	2.89583	1.9505			5.85843	0.166782	0.170001	0.170003
	2.89916	1.9502			5.86516	0.166904	0.170001	0.170003
	2.90249	1.94967			5.87189	0.166619	0.170001	0.170003
	2.90582	1.94859			5.87863	0.166335	0.170001	0.170003
	2.90915	1.94554			5.88536	0.166661	0.170001	0.170003
	2.91248	1.94534			5.8921	0.166792	0.170001	0.170003
	2.91581	1.94639			5.89883	0.166922	0.170001	0.170003
	2.91914	1.94762			5.90556	0.167385	0.170001	0.170003
	2.92248	1.94778			5.9123	0.167418	0.170001	0.170003
	2.92581	1.94656			5.91903	0.167193	0.17	0.170003
	2.92914	1.94501			5.92577	0.166968	0.17	0.170003
	2.93247	1.94287			5.9325	0.166457	0.17	0.170003
	2.9358	1.94335			5.93923	0.16742	0.17	0.170003
	2.93913	1.94504			5.94597	0.168403	0.17	0.170003
	2.94246	1.9454			5.9527	0.168503	0.17	0.170002
	2.94579	1.94399			5.95943	0.167275	0.17	0.170002
	2.94912	1.94391			5.96617	0.166046	0.17	0.170002
	2.95246	1.94496			5.9729	0.166333	0.17	0.170002
	2.95579	1.94408			5.97964	0.166903	0.170001	0.170002
	2.95912	1.94303			5.98637	0.167166	0.170001	0.170002
	2.96245	1.94284			5.9931	0.167284	0.170001	0.170002
	2.96578	1.9432			5.99984	0.16733	0.170001	0.170002
	2.96911	1.94416			6.00657	0.166851	0.170001	0.170002
	2.97244	1.94545			6.0133	0.166373	0.170001	0.170001
	2.97578	1.94701			6.02004	0.166501	0.170001	0.170001
	2.97911	1.94826			6.02677	0.167139	0.170001	0.170001
	2.98244	1.94834			6.03351	0.166954	0.170001	0.170001
	2.98577	1.94929			6.04024	0.166768	0.170001	0.17
	2.9891	1.95095			6.04697	0.166985	0.170001	0.17
	2.99243	1.95216			6.05371	0.168146	0.170001	0.17
	2.99576	1.95253			6.06044	0.169306	0.170001	0.17
	2.99909	1.95202			6.06717	0.169499	0.170001	0.17
	3.00242	1.95177			6.07391	0.170895	0.170002	0.17
	3.00576	1.95169			6.08064	0.170803	0.170002	0.17
	3.00909	1.95182			6.08738	0.170712	0.170002	0.17
	3.01242	1.95186			6.09411	0.169134	0.170002	0.17
	3.01575	1.95124			6.10084	0.167024	0.170002	0.17
	3.01908	1.95004			6.10758	0.167667	0.170002	0.17
	3.02241	1.94833			6.11431	0.167937	0.170002	0.17
	3.02574	1.94762			6.12105	0.167861	0.170002	0.169999
	3.02907	1.94782			6.12778	0.167785	0.170002	0.169999
	3.0324	1.94767			6.13451	0.167129	0.170002	0.169999
	3.03574	1.94665			6.14125	0.166946	0.170002	0.169999
	3.03907	1.94706			6.14798	0.167166	0.170002	0.169999
	3.0424	1.94741			6.15472	0.167276	0.170002	0.169999
	3.04573	1.94756			6.16145	0.166937	0.170002	0.169998
	3.04906	1.94751			6.16818	0.166598	0.170003	0.169998
	3.05239	1.94729			6.17492	0.169768	0.170003	0.169998
	3.05572	1.94801			6.18165	0.169568	0.170003	0.169998
	3.05905	1.94753			6.18838	0.169368	0.170003	0.169998
	3.06238	1.94721			6.19512	0.168246	0.170003	0.169998
	3.06572	1.94756			6.20185	0.168052	0.170003	0.169997
	3.06905	1.94838			6.20859	0.168047	0.170003	0.169997
	3.07238	1.94869			6.21532	0.168384	0.170003	0.169997
	3.07571	1.94866			6.22205	0.16872	0.170003	0.169997
	3.07904	1.94791			6.22879	0.168623	0.170003	0.169997
	3.08237	1.94804			6.23552	0.168527	0.170003	0.169997
	3.0857	1.94719			6.24225	0.167888	0.170003	0.169997
	3.08903	1.94745			6.24899	0.167858	0.170003	0.169996
	3.09237	1.94857			6.25572	0.167711	0.170004	0.169996
	3.0957	1.94794			6.26246	0.169027	0.170004	0.169996
	3.09903	1.94793			6.26919	0.169208	0.170004	0.169996
	3.10236	1.94876			6.27592	0.169388	0.170004	0.169996
	3.10569	1.94754			6.28266	0.169757	0.170004	0.169996
	3.10902	1.94721			6.28939	0.169615	0.170004	0.169995
	3.11235	1.94683			6.29612	0.169474	0.170004	0.169995
	3.11568	1.9452			6.30286	0.169272	0.170004	0.169995
	3.11901	1.94535			6.30959	0.16907	0.170004	0.169995
	3.12235	1.94604			6.31633	0.166104	0.170004	0.169994
	3.12568	1.94666			6.32306	0.1669	0.170004	0.169994
	3.12901	1.94725			6.32979	0.16834	0.170004	0.169994
	3.13234	1.94783			6.33653	0.16879	0.170004	0.169994
	3.13567	1.94906			6.34326	0.168745	0.170004	0.169994
	3.139	1.94814			6.35	0.168699	0.170004	0.169994
	3.14233	1.94728			6.35673	0.168271	0.170004	0.169994
	3.14566	1.94651			6.36346	0.167916	0.170004	0.169994
	3.14899	1.94466			6.3702	0.167561	0.170004	0.169994
	3.15233	1.94363			6.37693	0.16679	0.170004	0.169994
	3.15566	1.9463			6.38366	0.166091	0.170004	0.169994
	3.15899	1.94813			6.3904	0.167062	0.170004	0.169994
	3.16232	1.94717			6.39713	0.168162	0.170004	0.169994
	3.16565	1.94583			6.40387	0.168529	0.170004	0.169994
	3.16898	1.94499			6.4106	0.168319	0.170004	0.169993
	3.17231	1.94497			6.41733	0.168108	0.170004	0.169993
	3.17564	1.94393			6.42407	0.168088	0.170004	0.169993
	3.17897	1.94182			6.4308	0.168067	0.170004	0.169993
	3.18231	1.94075			6.43753	0.168017	0.170005	0.169993
	3.18564	1.94107			6.44427	0.166738	0.170005	0.169993
	3.18897	1.94193			6.451	0.166207	0.170005	0.169993
	3.1923	1.94195			6.45774	0.166758	0.170005	0.169992
	3.19563	1.94181			6.46447	0.167616	0.170005	0.169992
	3.19896	1.94113			6.4712	0.167953	0.170005	0.169992
	3.20229	1.94011			6.47794	0.167345	0.170005	0.169992
	3.20562	1.94032			6.48467	0.166736	0.170005	0.169992
	3.20896	1.94119			6.49141	0.167345	0.170005	0.169992
	3.21229	1.94121			6.49814	0.167403	0.170005	0.169992
	3.21562	1.94081			6.50487	0.167462	0.170005	0.169993
	3.21895	1.94225			6.51161	0.168132	0.170005	0.169993
	3.22228	1.94372			6.51834	0.170064	0.170005	0.169993
	3.22561	1.94426			6.52508	0.169976	0.170005	0.169993
	3.22894	1.94398			6.53181	0.169889	0.170005	0.169993
	3.23227	1.94391			6.53854	0.168646	0.170005	0.169993
	3.2356	1.9442			6.54528	0.167591	0.170005	0.169993
	3.23894	1.9444			6.55201	0.168375	0.170005	0.169993
	3.24227	1.94581			6.55874	0.167755	0.170005	0.169993
	3.2456	1.94647			6.56548	0.167135	0.170005	0.169993
	3.24893	1.94535			6.57221	0.167133	0.170005	0.169992
	3.25226	1.94421			6.57895	0.167131	0.170005	0.169992
	3.25559	1.94462			6.58568	0.165968	0.170005	0.169992
	3.25892	1.94548			6.59241	0.166875	0.170005	0.169992
	3.26225	1.94482			6.59915	0.167259	0.170005	0.169992
	3.26558	1.94371			6.60588	0.167643	0.170005	0.169992
	3.26892	1.94428			6.61261	0.167872	0.170005	0.169991
	3.27225	1.94484			6.61935	0.169037	0.170005	0.169991
	3.27558	1.94491			6.62608	0.169142	0.170005	0.169991
	3.27891	1.94473			6.63282	0.169175	0.170005	0.169991
	3.28224	1.94389			6.63955	0.168501	0.170005	0.169991
	3.28557	1.94313			6.64628	0.167826	0.170005	0.169992
	3.2889	1.94314			6.65302	0.168755	0.170005	0.169992
	3.29223	1.9435			6.65975	0.169959	0.170005	0.169992
	3.29556	1.94469			6.66648	0.17047	0.170005	0.169992
	3.2989	1.94423			6.67322	0.170635	0.170005	0.169992
	3.30223	1.94364			6.67995	0.170055	0.170005	0.169992
	3.30556	1.9445			6.68669	0.169476	0.170005	0.169992
	3.30889	1.94492			6.69342	0.169155	0.170005	0.169992
	3.31222	1.94544			6.70015	0.166676	0.170005	0.169992
	3.31555	1.9459			6.70689	0.166956	0.170005	0.169992
	3.31888	1.94596			6.71362	0.167298	0.170005	0.169992
	3.32221	1.94642			6.72036	0.167424	0.170005	0.169992
	3.32554	1.94724			6.72709	0.16755	0.170005	0.169992
	3.32888	1.94674			6.73382	0.168705	0.170005	0.169992
	3.33221	1.94571			6.74056	0.169071	0.170005	0.169992
	3.33554	1.94536			6.74729	0.168004	0.170005	0.169992
	3.33887	1.94551			6.75403	0.166937	0.170005	0.169992
	3.3422	1.94526			6.76076	0.167513	0.170005	0.169992
	3.34553	1.94347			6.76749	0.171106	0.170005	0.169991
	3.34886	1.94307			6.77423	0.171435	0.170004	0.169991
	3.3522	1.94229			6.78096	0.170959	0.170005	0.169991
	3.35553	1.94116			6.78769	0.170482	0.170005	0.169991
	3.35886	1.94166			6.79443	0.169201	0.170004	0.16999
	3.36219	1.94112			6.80116	0.16847	0.170005	0.16999
	3.36552	1.94			6.8079	0.166698	0.170005	0.16999
	3.36885	1.94065			6.81463	0.166488	0.170005	0.16999
	3.37218	1.94009			6.82136	0.167204	0.170005	0.16999
	3.37551	1.93995			6.8281	0.167444	0.170005	0.16999
	3.37884	1.94155			6.83483	0.167685	0.170004	0.16999
	3.38218	1.94167			6.84157	0.16965	0.170004	0.16999
	3.38551	1.94189			6.8483	0.170596	0.170004	0.16999
	3.38884	1.94329			6.85503	0.171543	0.170004	0.16999
	3.39217	1.94355			6.86177	0.1726	0.170004	0.16999
	3.3955	1.94324			6.8685	0.172452	0.170004	0.16999
	3.39883	1.94254			6.87523	0.172305	0.170004	0.16999
	3.40216	1.94263			6.88197	0.170198	0.170004	0.16999
	3.40549	1.9429			6.8887	0.169258	0.170004	0.16999
	3.40882	1.94221			6.89543	0.167646	0.170004	0.16999
	3.41215	1.94173			6.90217	0.167715	0.170004	0.16999
	3.41549	1.9416			6.9089	0.168197	0.170004	0.16999
	3.41882	1.94202			6.91564	0.169058	0.170003	0.16999
	3.42215	1.94151			6.92237	0.169266	0.170003	0.16999
	3.42548	1.93984			6.9291	0.1688	0.170003	0.169991
	3.42881	1.93872			6.93584	0.168334	0.170003	0.169991
	3.43214	1.93775			6.94257	0.168068	0.170003	0.169991
	3.43547	1.93758			6.94931	0.168068	0.170003	0.169991
	3.4388	1.93705			6.95604	0.168068	0.170003	0.169991
	3.44214	1.93706			6.96277	0.170559	0.170003	0.169991
	3.44547	1.93748			6.96951	0.171885	0.170003	0.169992
	3.4488	1.93691			6.97624	0.171746	0.170003	0.169992
	3.45213	1.93828			6.98297	0.171608	0.170003	0.169992
	3.45546	1.9386			6.98971	0.171021	0.170002	0.169992
	3.45879	1.93645			6.99644	0.172663	0.170002	0.169992
	3.46212	1.93474			7.00318	0.174305	0.170002	0.169992
	3.46545	1.93524			7.00991	0.174151	0.170002	0.169993
	3.46879	1.93708			7.01664	0.173996	0.170002	0.169993
	3.47212	1.93854			7.02338	0.173092	0.170002	0.169993
	3.47545	1.93901			7.03011	0.171411	0.170002	0.169993
	3.47878	1.93812			7.03684	0.172335	0.170002	0.169994
	3.48211	1.93761			7.04358	0.173765	0.170002	0.169994
	3.48544	1.93793			7.05031	0.17437	0.170002	0.169994
	3.48877	1.93728			7.05705	0.174974	0.170002	0.169994
	3.4921	1.93596			7.06378	0.176114	0.170002	0.169995
	3.49543	1.93465			7.07052	0.175882	0.170001	0.169995
	3.49877	1.93512			7.07725	0.175651	0.170001	0.169996
	3.5021	1.93636			7.08398	0.173505	0.170001	0.169996
	3.50543	1.93671			7.09072	0.173456	0.170001	0.169997
	3.50876	1.93571			7.09745	0.173407	0.170001	0.169997
	3.51209	1.93466			7.10418	0.173169	0.17	0.169997
	3.51542	1.93427			7.11092	0.175008	0.17	0.169998
	3.51875	1.93535			7.11765	0.176222	0.17	0.169998
	3.52208	1.93697			7.12439	0.176723	0.17	0.169998
	3.52541	1.9372			7.13112	0.176629	0.17	0.169999
	3.52875	1.93734			7.13785	0.176536	0.17	0.169999
	3.53208	1.93803			7.14459	0.17762	0.17	0.17
	3.53541	1.93847			7.15132	0.179735	0.17	0.17
	3.53874	1.93925			7.15805	0.18153	0.17	0.170001
	3.54207	1.94012			7.16479	0.182172	0.169999	0.170001
	3.5454	1.94043			7.17152	0.18154	0.169999	0.170002
	3.54873	1.94074			7.17826	0.180908	0.169999	0.170002
	3.55206	1.94037			7.18499	0.179851	0.169999	0.170003
	3.55539	1.93984			7.19172	0.180367	0.169999	0.170003
	3.55873	1.93849			7.19846	0.18085	0.169999	0.170004
	3.56206	1.93624			7.20519	0.18079	0.169998	0.170004
	3.56539	1.93562			7.21192	0.180731	0.169998	0.170005
	3.56872	1.93571			7.21866	0.180612	0.169998	0.170005
	3.57205	1.93539			7.22539	0.179226	0.169998	0.170006
	3.57538	1.93535			7.23213	0.180552	0.169998	0.170006
	3.57871	1.93508			7.23886	0.18211	0.169998	0.170007
	3.58204	1.93353			7.24559	0.185944	0.169998	0.170007
	3.58537	1.93288			7.25233	0.187884	0.169997	0.170007
	3.58871	1.93337			7.25906	0.189824	0.169997	0.170008
	3.59204	1.93268			7.26579	0.188742	0.169997	0.170008
	3.59537	1.93334			7.27253	0.187659	0.169997	0.170009
	3.5987	1.93427			7.27926	0.184823	0.169997	0.170009
	3.60203	1.93474			7.286	0.184405	0.169996	0.170009
	3.60536	1.93517			7.29273	0.185807	0.169996	0.17001
	3.60869	1.93502			7.29946	0.187208	0.169996	0.17001
	3.61202	1.93593			7.3062	0.187386	0.169996	0.17001
	3.61536	1.9369			7.31293	0.187146	0.169996	0.170011
	3.61869	1.93659			7.31967	0.186907	0.169996	0.170011
	3.62202	1.93641			7.3264	0.186469	0.169996	0.170011
	3.62535	1.93667			7.33313	0.187138	0.169995	0.170011
	3.62868	1.93659			7.33987	0.186971	0.169995	0.170011
	3.63201	1.93748			7.3466	0.186804	0.169995	0.170011
	3.63534	1.93857			7.35334	0.187313	0.169995	0.170012
	3.63867	1.93997			7.36007	0.186671	0.169995	0.170012
	3.642	1.94102			7.3668	0.18603	0.169995	0.170012
	3.64534	1.9408			7.37354	0.184907	0.169995	0.170012
	3.64867	1.93942			7.38027	0.185876	0.169994	0.170012
	3.652	1.93788			7.387	0.185929	0.169994	0.170012
	3.65533	1.93745			7.39374	0.185983	0.169994	0.170012
	3.65866	1.93788			7.40047	0.189361	0.169994	0.170012
	3.66199	1.93793			7.40721	0.191519	0.169994	0.170012
	3.66532	1.93768			7.41394	0.190998	0.169994	0.170013
	3.66865	1.93696			7.42067	0.190477	0.169994	0.170013
	3.67198	1.93548			7.42741	0.189216	0.169993	0.170013
	3.67532	1.935			7.43414	0.187575	0.169993	0.170013
	3.67865	1.93494			7.44088	0.187555	0.169993	0.170013
	3.68198	1.93508			7.44761	0.188188	0.169993	0.170013
	3.68531	1.93611			7.45434	0.188018	0.169993	0.170014
	3.68864	1.93679			7.46108	0.187848	0.169993	0.170014
	3.69197	1.93822			7.46781	0.186309	0.169993	0.170014
	3.6953	1.93953			7.47454	0.186659	0.169993	0.170014
	3.69863	1.93924			7.48128	0.18679	0.169993	0.170014
	3.70196	1.93963			7.48801	0.186922	0.169992	0.170014
	3.7053	1.93996			7.49474	0.18712	0.169992	0.170014
	3.70863	1.93963			7.50148	0.188647	0.169992	0.170015
	3.71196	1.94065			7.50821	0.190173	0.169992	0.170015
	3.71529	1.94173			7.51495	0.191643	0.169992	0.170015
	3.71862	1.94174			7.52168	0.191508	0.169992	0.170015
	3.72195	1.94006			7.52841	0.191374	0.169992	0.170015
	3.72528	1.9377			7.53515	0.189797	0.169992	0.170016
	3.72861	1.93679			7.54188	0.18959	0.169992	0.170016
	3.73195	1.93602			7.54862	0.189525	0.169992	0.170016
	3.73528	1.93475			7.55535	0.188416	0.169992	0.170017
	3.73861	1.93398			7.56208	0.188481	0.169992	0.170017
	3.74194	1.93374			7.56882	0.188472	0.169992	0.170017
	3.74527	1.93262			7.57555	0.188462	0.169991	0.170017
	3.7486	1.93067			7.58228	0.18685	0.169992	0.170017
	3.75193	1.92903			7.58902	0.187018	0.169992	0.170017
	3.75526	1.92755			7.59575	0.187765	0.169992	0.170018
	3.7586	1.92696			7.60249	0.188513	0.169992	0.170018
	3.76193	1.92663			7.60922	0.188459	0.169992	0.170018
	3.76526	1.92723			7.61595	0.188406	0.169992	0.170018
	3.76859	1.92932			7.62269	0.188242	0.169992	0.170019
	3.77192	1.93027			7.62942	0.18595	0.169992	0.170019
	3.77525	1.93013			7.63616	0.185104	0.169992	0.170019
	3.77858	1.92977			7.64289	0.185768	0.169992	0.170019
	3.78191	1.9296			7.64962	0.18614	0.169992	0.17002
	3.78524	1.93006			7.65636	0.186074	0.169992	0.17002
	3.78857	1.93114			7.66309	0.186007	0.169992	0.170021
	3.79191	1.93244			7.66983	0.186794	0.169992	0.170021
	3.79524	1.93383			7.67656	0.187274	0.169993	0.170021
	3.79857	1.93437			7.68329	0.187434	0.169993	0.170022
	3.8019	1.93523			7.69003	0.187428	0.169993	0.170022
	3.80523	1.93663			7.69676	0.187422	0.169993	0.170022
	3.80856	1.93642			7.70349	0.18725	0.169993	0.170023
	3.81189	1.93613			7.71023	0.187328	0.169993	0.170023
	3.81522	1.93566			7.71696	0.186946	0.169993	0.170024
	3.81855	1.93496			7.7237	0.186564	0.169993	0.170024
	3.82189	1.9349			7.73043	0.187455	0.169993	0.170024
	3.82522	1.93536			7.73716	0.188346	0.169994	0.170025
	3.82855	1.93452			7.7439	0.188188	0.169994	0.170025
	3.83188	1.93316			7.75063	0.18803	0.169994	0.170026
	3.83521	1.9319			7.75736	0.186855	0.169994	0.170026
	3.83854	1.93139			7.7641	0.184801	0.169994	0.170027
	3.84187	1.93195			7.77083	0.185613	0.169995	0.170027
	3.8452	1.93108			7.77757	0.186354	0.169995	0.170028
	3.84854	1.93053			7.7843	0.186538	0.169995	0.170029
	3.85187	1.93081			7.79103	0.186404	0.169995	0.170029
	3.8552	1.93173			7.79777	0.186271	0.169995	0.17003
	3.85853	1.93268			7.8045	0.18555	0.169995	0.17003
	3.86186	1.9334			7.81123	0.185463	0.169995	0.170031
	3.86519	1.93384			7.81797	0.185626	0.169996	0.170031
	3.86852	1.93431			7.8247	0.185345	0.169996	0.170032
	3.87185	1.93514			7.83144	0.185064	0.169996	0.170033
	3.87519	1.93568			7.83817	0.184736	0.169996	0.170033
	3.87852	1.93611			7.8449	0.185991	0.169996	0.170034
	3.88185	1.93561			7.85164	0.186231	0.169996	0.170035
	3.88518	1.93551			7.85837	0.185382	0.169997	0.170036
	3.88851	1.93554			7.86511	0.184532	0.169997	0.170037
	3.89184	1.93508			7.87184	0.183908	0.169997	0.170038
	3.89517	1.93496			7.87857	0.18475	0.169997	0.170039
	3.8985	1.93437			7.88531	0.18522	0.169997	0.17004
	3.90183	1.93335			7.89204	0.185385	0.169997	0.170041
	3.90517	1.93295			7.89877	0.184271	0.169997	0.170042
	3.9085	1.9328			7.90551	0.183157	0.169997	0.170043
	3.91183	1.93219			7.91224	0.183282	0.169997	0.170044
	3.91516	1.9316			7.91898	0.18446	0.169997	0.170045
	3.91849	1.93099			7.92571	0.185638	0.169998	0.170046
	3.92182	1.93039			7.93244	0.18571	0.169998	0.170047
	3.92515	1.92965			7.93918	0.185365	0.169998	0.170048
	3.92848	1.92973			7.94591	0.18502	0.169998	0.170049
	3.93181	1.9293			7.95265	0.183599	0.169998	0.17005
	3.93515	1.92885			7.95938	0.184738	0.169998	0.170051
	3.93848	1.92944			7.96611	0.188608	0.169998	0.170053
	3.94181	1.92935			7.97285	0.190167	0.169998	0.170054
	3.94514	1.92882			7.97958	0.190463	0.169997	0.170055
	3.94847	1.92942			7.98631	0.187304	0.169997	0.170057
	3.9518	1.93014			7.99305	0.184146	0.169997	0.170058
	3.95513	1.92971			7.99978	0.186691	0.169997	0.17006
	3.95846	1.92922			8.00652	0.186759	0.169997	0.170061
	3.96179	1.93023			8.01325	0.186284	0.169997	0.170063
	3.96513	1.93179			8.01998	0.185808	0.169997	0.170064
	3.96846	1.93351			8.02672	0.184789	0.169997	0.170065
	3.97179	1.93548			8.03345	0.184292	0.169997	0.170067
	3.97512	1.93603			8.04018	0.184421	0.169997	0.170068
	3.97845	1.93596			8.04692	0.184319	0.169997	0.170069
	3.98178	1.93705			8.05365	0.184217	0.169997	0.170071
	3.98511	1.93797			8.06039	0.182225	0.169997	0.170072
	3.98844	1.93702			8.06712	0.18188	0.169997	0.170074
	3.99178	1.9362			8.07385	0.182616	0.169997	0.170075
	3.99511	1.93646			8.08059	0.184001	0.169997	0.170076
	3.99844	1.93712			8.08732	0.184731	0.169997	0.170077
	4.00177	1.93731			8.09406	0.183478	0.169997	0.170078
	4.0051	1.93756			8.10079	0.182225	0.169997	0.17008
	4.00843	1.93667			8.10752	0.181489	0.169997	0.170081
	4.01176	1.93618			8.11426	0.184502	0.169997	0.170082
	4.01509	1.93665			8.12099	0.183907	0.169997	0.170083
	4.01842	1.93634			8.12772	0.183312	0.169997	0.170084
	4.02175	1.93601			8.13446	0.181808	0.169997	0.170085
	4.02509	1.9347			8.14119	0.180059	0.169997	0.170086
	4.02842	1.93393			8.14793	0.181097	0.169997	0.170086
	4.03175	1.93498			8.15466	0.180531	0.169996	0.170088
	4.03508	1.93455			8.16139	0.179964	0.169996	0.170089
	4.03841	1.93394			8.16813	0.178787	0.169996	0.170091
	4.04174	1.93516			8.17486	0.178773	0.169996	0.170092
	4.04507	1.93677			8.18159	0.182009	0.169996	0.170093
	4.0484	1.93678			8.18833	0.181632	0.169996	0.170094
	4.05174	1.93553			8.19506	0.181255	0.169996	0.170096
	4.05507	1.93491			8.2018	0.17988	0.169996	0.170097
	4.0584	1.93574			8.20853	0.179522	0.169996	0.170098
	4.06173	1.93777			8.21526	0.179165	0.169996	0.170099
	4.06506	1.93938			8.222	0.177913	0.169996	0.1701
	4.06839	1.93942			8.22873	0.177739	0.169996	0.170101
	4.07172	1.93903			8.23547	0.178613	0.169996	0.170102
	4.07505	1.93877			8.2422	0.178811	0.169996	0.170103
	4.07838	1.9398			8.24893	0.179009	0.169996	0.170104
	4.08172	1.94006			8.25567	0.179007	0.169996	0.170104
	4.08505	1.93911			8.2624	0.179006	0.169996	0.170105
	4.08838	1.93812			8.26914	0.178461	0.169996	0.170105
	4.09171	1.93795			8.27587	0.183925	0.169996	0.170106
	4.09504	1.93886			8.2826	0.183057	0.169996	0.170106
	4.09837	1.94012			8.28934	0.182188	0.169996	0.170106
	4.1017	1.94021			8.29607	0.179287	0.169997	0.170106
	4.10503	1.93911			8.3028	0.175605	0.169997	0.170106
	4.10837	1.93804			8.30954	0.175427	0.169997	0.170105
	4.1117	1.93779			8.31627	0.177115	0.169997	0.170105
	4.11503	1.93834			8.32301	0.177732	0.169997	0.170105
	4.11836	1.94005			8.32974	0.178077	0.169997	0.170104
	4.12169	1.94164			8.33647	0.177731	0.169997	0.170104
	4.12502	1.94146			8.34321	0.177384	0.169997	0.170103
	4.12835	1.94086			8.34994	0.17546	0.169997	0.170102
	4.13168	1.94032			8.35667	0.175393	0.169997	0.170101
	4.13502	1.93841			8.36341	0.17476	0.169997	0.170099
	4.13835	1.93595			8.37014	0.175044	0.169997	0.170098
	4.14168	1.93426			8.37688	0.17502	0.169997	0.170096
	4.14501	1.93207			8.38361	0.174995	0.169997	0.170095
	4.14834	1.9299			8.39034	0.172902	0.169998	0.170093
	4.15167	1.92957			8.39708	0.172973	0.169998	0.170092
	4.155	1.92927			8.40381	0.175467	0.169998	0.17009
	4.15833	1.92789			8.41055	0.17507	0.169998	0.170088
	4.16166	1.92556			8.41728	0.174674	0.169998	0.170086
	4.165	1.92493			8.42401	0.173399	0.169998	0.170084
	4.16833	1.92587			8.43075	0.173769	0.169998	0.170082
	4.17166	1.92609			8.43748	0.174366	0.169999	0.17008
	4.17499	1.92709			8.44421	0.174648	0.169999	0.170078
	4.17832	1.93019			8.45095	0.174929	0.169999	0.170076
	4.18165	1.93241			8.45768	0.175165	0.169999	0.170074
	4.18498	1.93277			8.46442	0.174692	0.17	0.170072
	4.18831	1.93299			8.47115	0.174219	0.17	0.17007
	4.19165	1.93405			8.47788	0.173136	0.17	0.170068
	4.19498	1.93485			8.48462	0.174391	0.17	0.170065
	4.19831	1.9356			8.49135	0.174302	0.17	0.170063
	4.20164	1.93618			8.49808	0.174213	0.170001	0.170061
	4.20497	1.93667			8.50482	0.175083	0.170001	0.170059
	4.2083	1.93721			8.51155	0.176765	0.170001	0.170057
	4.21163	1.93654			8.51829	0.177117	0.170001	0.170055
	4.21496	1.93519			8.52502	0.177012	0.170002	0.170053
	4.21829	1.93389			8.53175	0.176908	0.170002	0.170051
	4.22162	1.93309			8.53849	0.172719	0.170002	0.170049
	4.22496	1.93312			8.54522	0.172163	0.170002	0.170047
	4.22829	1.93335			8.55195	0.174454	0.170003	0.170045
	4.23162	1.93411			8.55869	0.174746	0.170003	0.170044
	4.23495	1.93452			8.56542	0.173963	0.170003	0.170042
	4.23828	1.93475			8.57216	0.173181	0.170003	0.17004
	4.24161	1.93507			8.57889	0.173053	0.170004	0.170038
	4.24494	1.93431			8.58563	0.172925	0.170004	0.170037
	4.24827	1.93503			8.59236	0.170062	0.170004	0.170035
	4.2516	1.936			8.59909	0.169856	0.170005	0.170034
	4.25494	1.93665			8.60583	0.16995	0.170005	0.170033
	4.25827	1.93778			8.61256	0.169974	0.170005	0.170031
	4.2616	1.93729			8.61929	0.169998	0.170006	0.17003
	4.26493	1.93728			8.62603	0.171347	0.170006	0.170029
	4.26826	1.93923			8.63276	0.171234	0.170006	0.170027
	4.27159	1.94107			8.6395	0.171122	0.170006	0.170026
	4.27492	1.94066			8.64623	0.168325	0.170007	0.170025
	4.27825	1.93958			8.65296	0.168445	0.170007	0.170024
	4.28159	1.93954			8.6597	0.169658	0.170007	0.170022
	4.28492	1.94027			8.66643	0.170046	0.170007	0.170022
	4.28825	1.94087			8.67316	0.170233	0.170008	0.170021
	4.29158	1.93997			8.6799	0.170319	0.170008	0.17002
	4.29491	1.9403			8.68663	0.170406	0.170008	0.170019
	4.29824	1.94051			8.69337	0.170807	0.170008	0.170018
	4.30157	1.94056			8.7001	0.170804	0.170008	0.170017
	4.3049	1.94048			8.70683	0.170802	0.170009	0.170017
	4.30823	1.94076			8.71357	0.169876	0.170009	0.170016
	4.31156	1.94105			8.7203	0.168414	0.170009	0.170015
	4.3149	1.94108			8.72704	0.167843	0.170009	0.170014
	4.31823	1.94099			8.73377	0.168175	0.17001	0.170014
	4.32156	1.93991			8.7405	0.170429	0.17001	0.170013
	4.32489	1.93882			8.74724	0.171555	0.17001	0.170012
	4.32822	1.93823			8.75397	0.17187	0.17001	0.170012
	4.33155	1.93808			8.7607	0.170986	0.170011	0.170011
	4.33488	1.9392			8.76744	0.170102	0.170011	0.17001
	4.33821	1.93959			8.77417	0.169703	0.170011	0.17001
	4.34155	1.93938			8.78091	0.169303	0.170011	0.17001
	4.34488	1.93953			8.78764	0.168104	0.170011	0.170009
	4.34821	1.93956			8.79437	0.167985	0.170012	0.170009
	4.35154	1.93889			8.80111	0.168809	0.170012	0.170008
	4.35487	1.93804			8.80784	0.16938	0.170012	0.170008
	4.3582	1.93751			8.81457	0.16963	0.170012	0.170008
	4.36153	1.93812			8.82131	0.169879	0.170012	0.170008
	4.36486	1.93808			8.82804	0.172247	0.170012	0.170007
	4.3682	1.93671			8.83478	0.172603	0.170012	0.170007
	4.37153	1.93684			8.84151	0.172277	0.170012	0.170007
	4.37486	1.93644			8.84824	0.171952	0.170013	0.170007
	4.37819	1.93509			8.85498	0.170411	0.170013	0.170007
	4.38152	1.93483			8.86171	0.170502	0.170013	0.170006
	4.38485	1.93386			8.86844	0.173329	0.170013	0.170005
	4.38818	1.93324			8.87518	0.173465	0.170013	0.170005
	4.39151	1.93376			8.88191	0.173492	0.170013	0.170004
	4.39484	1.93456			8.88865	0.1724	0.170013	0.170004
	4.39818	1.93518			8.89538	0.171309	0.170013	0.170004
	4.40151	1.93553			8.90211	0.16856	0.170013	0.170004
	4.40484	1.93633			8.90885	0.16828	0.170013	0.170004
	4.40817	1.93621			8.91558	0.169644	0.170014	0.170005
	4.4115	1.93595			8.92232	0.171138	0.170014	0.170005
	4.41483	1.93629			8.92905	0.171497	0.170014	0.170005
	4.41816	1.93642			8.93578	0.171551	0.170014	0.170005
	4.42149	1.93575			8.94252	0.171604	0.170014	0.170005
	4.42483	1.93532			8.94925	0.172425	0.170014	0.170005
	4.42816	1.93661			8.95599	0.172133	0.170014	0.170005
	4.43149	1.93699			8.96272	0.171841	0.170014	0.170006
	4.43482	1.93572			8.96945	0.168936	0.170014	0.170006
	4.43815	1.9352			8.97619	0.170473	0.170014	0.170006
	4.44148	1.93351			8.98292	0.171527	0.170014	0.170006
	4.44481	1.93253			8.98965	0.17258	0.170015	0.170006
	4.44814	1.93293			8.99639	0.172596	0.170015	0.170006
	4.45147	1.93441			9.00312	0.171806	0.170015	0.170006
	4.45481	1.93528			9.00985	0.171015	0.170015	0.170006
	4.45814	1.93482			9.01659	0.171638	0.170015	0.170006
	4.46147	1.93632			9.02332	0.172128	0.170015	0.170006
	4.4648	1.93785			9.03006	0.174666	0.170015	0.170006
	4.46813	1.93779			9.03679	0.175216	0.170015	0.170006
	4.47146	1.93802			9.04353	0.17464	0.170015	0.170006
	4.47479	1.93829			9.05026	0.174064	0.170015	0.170006
	4.47812	1.93976			9.05699	0.168269	0.170015	0.170006
	4.48145	1.94074			9.06372	0.169112	0.170015	0.170006
	4.48478	1.94137			9.07046	0.169472	0.170015	0.170006
	4.48812	1.94235			9.07719	0.168744	0.170015	0.170006
	4.49145	1.94318			9.08393	0.168017	0.170015	0.170006
	4.49478	1.9435			9.09066	0.168107	0.170015	0.170006
	4.49811	1.94419			9.0974	0.168756	0.170015	0.170006
	4.50144	1.94358			9.10413	0.169164	0.170015	0.170006
	4.50477	1.94083			9.11086	0.170608	0.170015	0.170005
	4.5081	1.93856			9.1176	0.170997	0.170015	0.170005
	4.51143	1.93731			9.12433	0.169881	0.170015	0.170005
	4.51477	1.93676			9.13106	0.168765	0.170015	0.170004
	4.5181	1.93758			9.1378	0.168984	0.170015	0.170004
	4.52143	1.93839			9.14453	0.169411	0.170015	0.170004
	4.52476	1.93843			9.15127	0.169417	0.170016	0.170004
	4.52809	1.93801			9.158	0.169423	0.170016	0.170003
	4.53142	1.93786			9.16473	0.169541	0.170016	0.170003
	4.53475	1.93721			9.17147	0.169568	0.170016	0.170003
	4.53808	1.93639			9.1782	0.168857	0.170016	0.170002
	4.54141	1.93715			9.18493	0.168146	0.170016	0.170002
	4.54475	1.93719			9.19167	0.170488	0.170016	0.170002
	4.54808	1.93867			9.1984	0.17372	0.170016	0.170001
	4.55141	1.9408			9.20514	0.175594	0.170016	0.170001
	4.55474	1.93971			9.21187	0.175369	0.170016	0.17
	4.55807	1.9387			9.2186	0.175144	0.170016	0.17
	4.5614	1.93902			9.22534	0.173625	0.170016	0.169999
	4.56473	1.93913			9.23207	0.171818	0.170016	0.169999
	4.56806	1.93928			9.2388	0.17085	0.170016	0.169999
	4.57139	1.93977			9.24554	0.171961	0.170016	0.169998
	4.57473	1.93903			9.25227	0.17186	0.170016	0.169998
	4.57806	1.93881			9.25901	0.171759	0.170016	0.169998
	4.58139	1.94141			9.26574	0.170252	0.170016	0.169997
	4.58472	1.94321			9.27247	0.169258	0.170017	0.169997
	4.58805	1.94417			9.27921	0.169367	0.170017	0.169997
	4.59138	1.94395			9.28594	0.169378	0.170017	0.169996
	4.59471	1.94487			9.29268	0.169227	0.170017	0.169996
	4.59804	1.94626			9.29941	0.169075	0.170017	0.169995
	4.60138	1.94621			9.30614	0.168762	0.170017	0.169995
	4.60471	1.9459			9.31288	0.168328	0.170017	0.169994
	4.60804	1.94684			9.31961	0.169794	0.170016	0.169994
	4.61137	1.94782			9.32634	0.170374	0.170017	0.169993
	4.6147	1.94738			9.33308	0.170953	0.170017	0.169993
	4.61803	1.94843			9.33981	0.172216	0.170017	0.169992
	4.62136	1.94661			9.34655	0.172068	0.170017	0.169991
	4.62469	1.94407			9.35328	0.171919	0.170017	0.169991
	4.62803	1.94324			9.36001	0.171488	0.170017	0.16999
	4.63136	1.94331			9.36675	0.170451	0.170017	0.16999
	4.63469	1.94415			9.37348	0.170174	0.170017	0.169989
	4.63802	1.94376			9.38022	0.169897	0.170017	0.169989
	4.64135	1.94436			9.38695	0.168683	0.170017	0.169988
	4.64468	1.94473			9.39368	0.16717	0.170017	0.169988
	4.64801	1.94377			9.40042	0.166801	0.170017	0.169987
	4.65134	1.94232			9.40715	0.167392	0.170017	0.169987
	4.65467	1.94186			9.41389	0.167904	0.170017	0.169987
	4.65801	1.94047			9.42062	0.167796	0.170017	0.169987
	4.66134	1.93944			9.42735	0.167689	0.170017	0.169986
	4.66467	1.94055			9.43409	0.169382	0.170017	0.169986
	4.668	1.94039			9.44082	0.169395	0.170017	0.169986
	4.67133	1.93913			9.44755	0.169207	0.170017	0.169985
	4.67466	1.93913			9.45429	0.169019	0.170017	0.169985
	4.67799	1.9395			9.46102	0.169284	0.170017	0.169985
	4.68132	1.93861			9.46776	0.169549	0.170017	0.169984
	4.68465	1.93837			9.47449	0.169449	0.170017	0.169984
	4.68799	1.93814			9.48122	0.169349	0.170017	0.169983
	4.69132	1.93841			9.48796	0.168989	0.170018	0.169983
	4.69465	1.93804			9.49469	0.170785	0.170018	0.169982
	4.69798	1.93919			9.50142	0.170377	0.170018	0.169982
	4.70131	1.93951			9.50816	0.16997	0.170018	0.169982
	4.70464	1.94033			9.51489	0.168905	0.170017	0.169982
	4.70797	1.94166			9.52163	0.168404	0.170017	0.169981
	4.7113	1.94008			9.52836	0.167903	0.170017	0.169981
	4.71464	1.93999			9.53509	0.166592	0.170018	0.169981
	4.71797	1.9411			9.54183	0.166896	0.170018	0.16998
	4.7213	1.94072			9.54856	0.169474	0.170018	0.16998
	4.72463	1.94043			9.55529	0.169611	0.170018	0.16998
	4.72796	1.93948			9.56203	0.170334	0.170018	0.169979
	4.73129	1.93909			9.56876	0.172311	0.170018	0.169979
	4.73462	1.9389			9.5755	0.172248	0.170017	0.169979
	4.73795	1.93865			9.58223	0.172185	0.170017	0.169979
	4.74128	1.93886			9.58896	0.170998	0.170018	0.169978
	4.74461	1.93946			9.5957	0.167302	0.170018	0.169978
	4.74795	1.93881			9.60243	0.168039	0.170018	0.169977
	4.75128	1.93869			9.60917	0.168186	0.170017	0.169977
	4.75461	1.93804			9.6159	0.167987	0.170017	0.169976
	4.75794	1.93738			9.62263	0.167788	0.170017	0.169976
	4.76127	1.93621			9.62937	0.167243	0.170017	0.169976
	4.7646	1.93717			9.6361	0.167279	0.170018	0.169976
	4.76793	1.93956			9.64283	0.166811	0.170018	0.169976
	4.77126	1.9418			9.64957	0.166343	0.170018	0.169976
	4.77459	1.94369			9.6563	0.16661	0.170017	0.169975
	4.77793	1.94483			9.66304	0.166561	0.170017	0.169975
	4.78126	1.94516			9.66977	0.166512	0.170017	0.169975
	4.78459	1.94492			9.6765	0.166975	0.170018	0.169975
	4.78792	1.94579			9.68324	0.166513	0.170018	0.169975
	4.79125	1.94669			9.68997	0.166051	0.170018	0.169975
	4.79458	1.94866			9.6967	0.165866	0.170018	0.169975
	4.79791	1.95037			9.70344	0.1686	0.170018	0.169975
	4.80124	1.95162			9.71017	0.170992	0.170017	0.169974
	4.80458	1.95173			9.71691	0.170851	0.170017	0.169974
	4.80791	1.94976			9.72364	0.17071	0.170017	0.169974
	4.81124	1.94824			9.73037	0.17014	0.170017	0.169974
	4.81457	1.94684			9.73711	0.170495	0.170017	0.169974
	4.8179	1.94692			9.74384	0.170235	0.170017	0.169974
	4.82123	1.94606			9.75058	0.169976	0.170017	0.169974
	4.82456	1.94583			9.75731	0.168968	0.170017	0.169973
	4.82789	1.94579			9.76404	0.167011	0.170017	0.169973
	4.83122	1.94532			9.77078	0.167998	0.170017	0.169973
	4.83456	1.94478			9.77751	0.168879	0.170017	0.169973
	4.83789	1.94383			9.78425	0.168902	0.170017	0.169973
	4.84122	1.94415			9.79098	0.168925	0.170016	0.169972
	4.84455	1.94435			9.79771	0.168791	0.170016	0.169972
	4.84788	1.9449			9.80445	0.168658	0.170016	0.169972
	4.85121	1.94537			9.81118	0.167603	0.170016	0.169971
	4.85454	1.94526			9.81791	0.168823	0.170016	0.169971
	4.85787	1.9438			9.82465	0.169418	0.170016	0.16997
	4.8612	1.94373			9.83138	0.168095	0.170016	0.16997
	4.86454	1.94429			9.83812	0.166772	0.170015	0.16997
	4.86787	1.94353			9.84485	0.169033	0.170015	0.16997
	4.8712	1.94287			9.85158	0.169825	0.170015	0.169969
	4.87453	1.94238			9.85832	0.168307	0.170015	0.169969
	4.87786	1.9427			9.86505	0.166789	0.170015	0.169969
	4.88119	1.94188			9.87178	0.168268	0.170015	0.169969
	4.88452	1.9413			9.87852	0.169262	0.170015	0.169969
	4.88786	1.94162			9.88525	0.168679	0.170015	0.169969
	4.89119	1.94154			9.89199	0.168097	0.170015	0.169969
	4.89452	1.94249			9.89872	0.166872	0.170014	0.169969
	4.89785	1.94241			9.90545	0.16707	0.170014	0.169969
	4.90118	1.94174			9.91219	0.167137	0.170014	0.169969
	4.90451	1.94121			9.91892	0.166717	0.170014	0.169969
	4.90784	1.94155			9.92566	0.166298	0.170013	0.169969
	4.91117	1.94368			9.93239	0.167857	0.170013	0.169969
	4.9145	1.94535			9.93912	0.16927	0.170013	0.169969
	4.91784	1.94736			9.94586	0.169514	0.170013	0.169969
	4.92117	1.9482			9.95259	0.168904	0.170013	0.169969
	4.9245	1.94928			9.95932	0.168294	0.170012	0.169969
	4.92783	1.95014			9.96606	0.168911	0.170012	0.169969
	4.93116	1.95116			9.97279	0.168947	0.170012	0.169969
	4.93449	1.95169			9.97953	0.168897	0.170012	0.169969
	4.93782	1.95207			9.98626	0.168847	0.170012	0.169969
	4.94115	1.95226			9.99299	0.168711	0.170011	0.169969
	4.94448	1.95374			9.99973	0.169431	0.170011	0.169969
	4.94782	1.95457			10.0065	0.170177	0.170011	0.169969
	4.95115	1.95475			10.0132	0.170349	0.170011	0.169969
	4.95448	1.95353			10.0199	0.170188	0.17001	0.169969
	4.95781	1.95287			10.0267	0.170026	0.17001	0.169969
	4.96114	1.95247			10.0334	0.168761	0.17001	0.169969
	4.96447	1.952			10.0401	0.169008	0.17001	0.169969
	4.9678	1.95158			10.0469	0.169746	0.170009	0.169969
	4.97113	1.95141			10.0536	0.173091	0.170009	0.16997
	4.97446	1.95118			10.0603	0.173198	0.170009	0.16997
	4.9778	1.95264			10.0671	0.172941	0.170009	0.16997
	4.98113	1.95422			10.0738	0.172683	0.170008	0.16997
	4.98446	1.95492			10.0805	0.172161	0.170008	0.16997
	4.98779	1.95414			10.0873	0.167797	0.170007	0.16997
	4.99112	1.9538			10.094	0.167102	0.170007	0.16997
	4.99445	1.95297			10.1007	0.170352	0.170007	0.16997
	4.99778	1.95246			10.1075	0.170908	0.170006	0.16997
	5.00111	1.95213			10.1142	0.170398	0.170006	0.16997
	5.00444	1.95237			10.1209	0.169888	0.170006	0.16997
	5.00778	1.95201			10.1277	0.167412	0.170005	0.16997
	5.01111	1.95181			10.1344	0.166675	0.170005	0.16997
	5.01444	1.95078			10.1411	0.167929	0.170005	0.169969
	5.01777	1.95051			10.1479	0.168092	0.170004	0.169969
	5.0211	1.94972			10.1546	0.168088	0.170004	0.169969
	5.02443	1.94915			10.1613	0.168084	0.170004	0.169969
	5.02776	1.9485			10.1681	0.168805	0.170003	0.169968
	5.03109	1.94895			10.1748	0.170454	0.170003	0.169968
	5.03442	1.94948			10.1815	0.171721	0.170003	0.169968
	5.03776	1.95042			10.1883	0.171322	0.170002	0.169968
	5.04109	1.95119			10.195	0.170922	0.170002	0.169968
	5.04442	1.95094			10.2017	0.169881	0.170002	0.169968
	5.04775	1.95012			10.2085	0.167825	0.170001	0.169968
	5.05108	1.94879			10.2152	0.166624	0.170001	0.169968
	5.05441	1.94857			10.2219	0.166431	0.17	0.169968
	5.05774	1.94835			10.2287	0.166293	0.17	0.169968
	5.06107	1.94645			10.2354	0.166617	0.17	0.169968
	5.0644	1.94609			10.2421	0.168139	0.17	0.169968
	5.06774	1.94583			10.2489	0.170016	0.169999	0.169968
	5.07107	1.94604			10.2556	0.170229	0.169999	0.169968
	5.0744	1.94588			10.2623	0.170298	0.169998	0.169968
	5.07773	1.9457			10.2691	0.169719	0.169998	0.169968
	5.08106	1.94647			10.2758	0.169141	0.169998	0.169968
	5.08439	1.94652			10.2826	0.168209	0.169997	0.169968
	5.08772	1.94599			10.2893	0.167276	0.169997	0.169968
	5.09105	1.94751			10.296	0.167444	0.169997	0.169968
	5.09439	1.94806			10.3027	0.168837	0.169996	0.169968
	5.09772	1.94948			10.3095	0.169365	0.169996	0.169968
	5.10105	1.94908			10.3162	0.169247	0.169995	0.169968
	5.10438	1.94921			10.323	0.16913	0.169995	0.169968
	5.10771	1.95088			10.3297	0.170299	0.169995	0.169968
	5.11104	1.95129			10.3364	0.170197	0.169994	0.169967
	5.11437	1.95259			10.3431	0.170096	0.169994	0.169967
	5.1177	1.95545			10.3499	0.169882	0.169994	0.169967
	5.12104	1.9574			10.3566	0.168007	0.169993	0.169967
	5.12437	1.95738			10.3634	0.168132	0.169993	0.169967
	5.1277	1.95813			10.3701	0.167882	0.169993	0.169967
	5.13103	1.95975			10.3768	0.167631	0.169993	0.169967
	5.13436	1.96094			10.3836	0.167076	0.169992	0.169967
	5.13769	1.96098			10.3903	0.16734	0.169992	0.169967
	5.14102	1.96092			10.397	0.16747	0.169992	0.169967
	5.14435	1.96163			10.4038	0.167649	0.169991	0.169967
	5.14768	1.96229			10.4105	0.167828	0.169991	0.169967
	5.15102	1.9619			10.4172	0.168648	0.16999	0.169967
	5.15435	1.96086			10.424	0.170007	0.16999	0.169967
	5.15768	1.95956			10.4307	0.170357	0.16999	0.169967
	5.16101	1.9583			10.4374	0.169846	0.169989	0.169967
	5.16434	1.95749			10.4442	0.169336	0.169989	0.169967
	5.16767	1.95563			10.4509	0.169783	0.169989	0.169967
	5.171	1.95377			10.4576	0.170074	0.169989	0.169967
	5.17433	1.95277			10.4644	0.169778	0.169988	0.169967
	5.17767	1.95289			10.4711	0.169483	0.169988	0.169967
	5.181	1.95319			10.4778	0.16845	0.169988	0.169967
	5.18433	1.95404			10.4846	0.168441	0.169987	0.169966
	5.18766	1.95206			10.4913	0.169758	0.169987	0.169966
	5.19099	1.95091			10.498	0.170209	0.169987	0.169966
	5.19432	1.95197			10.5048	0.170263	0.169986	0.169966
	5.19765	1.95175			10.5115	0.169821	0.169986	0.169966
	5.20098	1.95219			10.5182	0.169378	0.169986	0.169966
	5.20431	1.95319			10.525	0.16844	0.169986	0.169966
	5.20764	1.95346			10.5317	0.167702	0.169986	0.169966
	5.21098	1.95295			10.5384	0.166964	0.169985	0.169966
	5.21431	1.95244			10.5452	0.165651	0.169985	0.169966
	5.21764	1.95145			10.5519	0.167484	0.169985	0.169966
	5.22097	1.95165			10.5586	0.168514	0.169985	0.169966
	5.2243	1.95183			10.5654	0.169543	0.169985	0.169966
	5.22763	1.95151			10.5721	0.170113	0.169984	0.169966
	5.23096	1.95176			10.5788	0.17012	0.169984	0.169966
	5.23429	1.95197			10.5856	0.170127	0.169984	0.169967
	5.23763	1.95272			10.5923	0.169774	0.169984	0.169967
	5.24096	1.95382			10.599	0.169421	0.169984	0.169967
	5.24429	1.95432			10.6058	0.168285	0.169984	0.169967
	5.24762	1.95473			10.6125	0.168672	0.169984	0.169967
	5.25095	1.95553			10.6192	0.16864	0.169983	0.169967
	5.25428	1.9569			10.626	0.168609	0.169983	0.169967
	5.25761	1.95844			10.6327	0.16945	0.169983	0.169967
	5.26094	1.959			10.6394	0.169075	0.169983	0.169967
	5.26427	1.95921			10.6462	0.168701	0.169983	0.169966
	5.26761	1.96044			10.6529	0.168323	0.169982	0.169966
	5.27094	1.96127			10.6596	0.167946	0.169982	0.169966
	5.27427	1.96259			10.6664	0.167529	0.169982	0.169966
	5.2776	1.96219			10.6731	0.168834	0.169982	0.169966
	5.28093	1.96245			10.6798	0.168953	0.169982	0.169966
	5.28426	1.96103			10.6866	0.169072	0.169982	0.169967
	5.28759	1.95988			10.6933	0.169155	0.169982	0.169967
	5.29092	1.96037			10.7	0.169611	0.169982	0.169967
	5.29425	1.9611			10.7068	0.169294	0.169982	0.169967
	5.29758	1.96028			10.7135	0.168977	0.169982	0.169967
	5.30092	1.95851			10.7203	0.16785	0.169982	0.169967
	5.30425	1.95734			10.727	0.167057	0.169982	0.169967
	5.30758	1.95599			10.7337	0.167527	0.169982	0.169967
	5.31091	1.95396			10.7404	0.167811	0.169982	0.169967
	5.31424	1.95266			10.7472	0.168928	0.169982	0.169967
	5.31757	1.95209			10.7539	0.168991	0.169982	0.169966
	5.3209	1.95092			10.7607	0.168697	0.169982	0.169966
	5.32423	1.95036			10.7674	0.168403	0.169982	0.169966
	5.32757	1.95157			10.7741	0.169952	0.169982	0.169966
	5.3309	1.95155			10.7808	0.170047	0.169982	0.169966
	5.33423	1.95239			10.7876	0.16985	0.169982	0.169966
	5.33756	1.95383			10.7943	0.169653	0.169982	0.169966
	5.34089	1.95527			10.8011	0.169163	0.169982	0.169966
	5.34422	1.95707			10.8078	0.169052	0.169982	0.169966
	5.34755	1.95883			10.8145	0.168941	0.169982	0.169966
	5.35088	1.95968			10.8212	0.168317	0.169983	0.169966
	5.35422	1.95963			10.828	0.16831	0.169983	0.169966
	5.35755	1.95983			10.8347	0.169339	0.169983	0.169966
	5.36088	1.96001			10.8415	0.169636	0.169983	0.169966
	5.36421	1.95894			10.8482	0.169566	0.169983	0.169966
	5.36754	1.95868			10.8549	0.169497	0.169983	0.169966
	5.37087	1.95761			10.8617	0.169541	0.169983	0.169966
	5.3742	1.95632			10.8684	0.170464	0.169983	0.169966
	5.37753	1.95491			10.8751	0.170069	0.169984	0.169967
	5.38086	1.95539			10.8819	0.169673	0.169984	0.169967
	5.3842	1.95558			10.8886	0.16836	0.169984	0.169967
	5.38753	1.95594			10.8953	0.168508	0.169985	0.169967
	5.39086	1.95542			10.9021	0.169275	0.169985	0.169967
	5.39419	1.95514			10.9088	0.169194	0.169985	0.169967
	5.39752	1.95534			10.9155	0.169113	0.169985	0.169967
	5.40085	1.95574			10.9223	0.168834	0.169985	0.169967
	5.40418	1.9559			10.929	0.168465	0.169985	0.169967
	5.40751	1.95579			10.9357	0.168567	0.169986	0.169967
	5.41085	1.95626			10.9425	0.168669	0.169986	0.169967
	5.41418	1.95669			10.9492	0.170127	0.169986	0.169967
	5.41751	1.95776			10.9559	0.170851	0.169987	0.169967
	5.42084	1.95807			10.9627	0.171575	0.169987	0.169967
	5.42417	1.95732			10.9694	0.170938	0.169987	0.169967
	5.4275	1.95604			10.9761	0.170301	0.169987	0.169967
	5.43083	1.95535			10.9829	0.168687	0.169988	0.169967
	5.43416	1.95604			10.9896	0.168499	0.169988	0.169966
	5.43749	1.95697			10.9963	0.168575	0.169988	0.169966
	5.44083	1.9568			11.0031	0.169363	0.169989	0.169966
	5.44416	1.95659			11.0098	0.169707	0.16999	0.169966
	5.44749	1.95707			11.0165	0.169833	0.16999	0.169966
	5.45082	1.95696			11.0233	0.169839	0.16999	0.169967
	5.45415	1.95613			11.03	0.169259	0.16999	0.169967
	5.45748	1.95443			11.0367	0.16868	0.16999	0.169967
	5.46081	1.954			11.0435	0.166842	0.169991	0.169967
	5.46414	1.95447			11.0502	0.166533	0.169991	0.169966
	5.46748	1.9553			11.0569	0.16857	0.169992	0.169966
	5.47081	1.95558			11.0637	0.170502	0.169992	0.169966
	5.47414	1.95499			11.0704	0.171425	0.169993	0.169966
	5.47747	1.95499			11.0771	0.170663	0.169993	0.169966
	5.4808	1.95302			11.0839	0.169902	0.169993	0.169966
	5.48413	1.95204			11.0906	0.168291	0.169994	0.169965
	5.48746	1.95216			11.0973	0.168875	0.169994	0.169965
	5.49079	1.95233			11.1041	0.169074	0.169995	0.169965
	5.49412	1.95381			11.1108	0.169273	0.169995	0.169965
	5.49746	1.95523			11.1175	0.170493	0.169995	0.169965
	5.50079	1.95589			11.1243	0.170282	0.169996	0.169965
	5.50412	1.95544			11.131	0.17007	0.169996	0.169965
	5.50745	1.95539			11.1377	0.16941	0.169997	0.169965
	5.51078	1.9556			11.1445	0.1698	0.169997	0.169965
	5.51411	1.95479			11.1512	0.169922	0.169998	0.169965
	5.51744	1.95417			11.1579	0.169394	0.169998	0.169965
	5.52077	1.95582			11.1647	0.168867	0.169998	0.169965
	5.5241	1.9587			11.1714	0.168875	0.169999	0.169965
	5.52743	1.95736			11.1782	0.168795	0.169999	0.169965
	5.53077	1.95859			11.1849	0.168716	0.17	0.169965
	5.5341	1.96031			11.1916	0.167367	0.17	0.169965
	5.53743	1.96093			11.1983	0.166925	0.170001	0.169965
	5.54076	1.96311			11.2051	0.167135	0.170001	0.169965
	5.54409	1.9642			11.2118	0.167891	0.170002	0.169964
	5.54742	1.96501			11.2186	0.168407	0.170002	0.169964
	5.55075	1.96581			11.2253	0.168583	0.170002	0.169964
	5.55408	1.96613			11.232	0.168759	0.170003	0.169964
	5.55742	1.9678			11.2387	0.169217	0.170003	0.169964
	5.56075	1.96703			11.2455	0.170254	0.170004	0.169964
	5.56408	1.96578			11.2522	0.169455	0.170004	0.169964
	5.56741	1.96693			11.259	0.168655	0.170005	0.169965
	5.57074	1.96714			11.2657	0.169801	0.170005	0.169965
	5.57407	1.96618			11.2724	0.169454	0.170006	0.169965
	5.5774	1.96346			11.2791	0.169107	0.170006	0.169965
	5.58073	1.96068			11.2859	0.167492	0.170006	0.169966
	5.58406	1.96006			11.2926	0.1678	0.170007	0.169966
	5.5874	1.96107			11.2994	0.169284	0.170007	0.169966
	5.59073	1.95999			11.3061	0.170314	0.170008	0.169966
	5.59406	1.96038			11.3128	0.171344	0.170008	0.169966
	5.59739	1.95999			11.3196	0.170995	0.170009	0.169966
	5.60072	1.96003			11.3263	0.170647	0.170009	0.169966
	5.60405	1.96074			11.333	0.169652	0.170009	0.169966
	5.60738	1.96056			11.3398	0.169963	0.17001	0.169966
	5.61071	1.95976			11.3465	0.170031	0.17001	0.169966
	5.61404	1.96056			11.3532	0.168256	0.170011	0.169967
	5.61738	1.96165			11.36	0.166482	0.170011	0.169967
	5.62071	1.96242			11.3667	0.166716	0.170012	0.169967
	5.62404	1.96268			11.3734	0.16838	0.170012	0.169967
	5.62737	1.96068			11.3802	0.168868	0.170012	0.169967
	5.6307	1.95905			11.3869	0.169096	0.170013	0.169967
	5.63403	1.95956			11.3936	0.169325	0.170013	0.169967
	5.63736	1.95993			11.4004	0.169663	0.170013	0.169967
	5.6407	1.96011			11.4071	0.16952	0.170014	0.169967
	5.64403	1.96162			11.4138	0.169377	0.170014	0.169967
	5.64736	1.96222			11.4206	0.168885	0.170014	0.169967
	5.65069	1.96302			11.4273	0.170227	0.170015	0.169967
	5.65402	1.96356			11.434	0.171794	0.170015	0.169967
	5.65735	1.96391			11.4408	0.171908	0.170015	0.169968
	5.66068	1.96365			11.4475	0.171576	0.170015	0.169968
	5.66401	1.96253			11.4542	0.171243	0.170016	0.169968
	5.66734	1.96408			11.461	0.170464	0.170016	0.169968
	5.67067	1.96542			11.4677	0.169533	0.170016	0.169968
	5.67401	1.96499			11.4744	0.169746	0.170017	0.169968
	5.67734	1.9646			11.4812	0.169604	0.170017	0.169968
	5.68067	1.96416			11.4879	0.169462	0.170017	0.169968
	5.684	1.96301			11.4946	0.168674	0.170018	0.169968
	5.68733	1.96213			11.5014	0.167439	0.170018	0.169968
	5.69066	1.95936			11.5081	0.167381	0.170018	0.169968
	5.69399	1.95786			11.5148	0.167323	0.170018	0.169968
	5.69732	1.95666			11.5216	0.166431	0.170018	0.169968
	5.70066	1.95693			11.5283	0.166364	0.170019	0.169968
	5.70399	1.95886			11.535	0.166588	0.170019	0.169969
	5.70732	1.95866			11.5418	0.166534	0.170019	0.169969
	5.71065	1.95868			11.5485	0.16648	0.170019	0.169969
	5.71398	1.95955			11.5552	0.167184	0.17002	0.169969
	5.71731	1.95894			11.562	0.167888	0.17002	0.169969
	5.72064	1.95993			11.5687	0.168027	0.17002	0.169969
	5.72397	1.96083			11.5754	0.168077	0.17002	0.169969
	5.7273	1.96077			11.5822	0.168126	0.17002	0.169969
	5.73064	1.96109			11.5889	0.168331	0.17002	0.16997
	5.73397	1.96383			11.5956	0.168385	0.170021	0.16997
	5.7373	1.9639			11.6024	0.168439	0.170021	0.16997
	5.74063	1.96419			11.6091	0.169018	0.170021	0.16997
	5.74396	1.96501			11.6158	0.169004	0.170021	0.169971
	5.74729	1.9628			11.6226	0.16899	0.170021	0.169971
	5.75062	1.96204			11.6293	0.168373	0.170022	0.169971
	5.75395	1.96216			11.636	0.167042	0.170022	0.169971
	5.75728	1.96335			11.6428	0.167666	0.170022	0.169971
	5.76061	1.96237			11.6495	0.167781	0.170022	0.169971
	5.76395	1.96399			11.6562	0.167895	0.170022	0.169971
	5.76728	1.96544			11.663	0.168006	0.170022	0.169971
	5.77061	1.96522			11.6697	0.167916	0.170022	0.169971
	5.77394	1.96524			11.6765	0.167825	0.170022	0.169972
	5.77727	1.96585			11.6832	0.16893	0.170022	0.169972
	5.7806	1.96621			11.6899	0.169245	0.170022	0.169972
	5.78393	1.96625			11.6966	0.168524	0.170023	0.169972
	5.78726	1.9661			11.7034	0.167802	0.170023	0.169972
	5.7906	1.96788			11.7101	0.168082	0.170023	0.169972
	5.79393	1.96878			11.7169	0.168542	0.170023	0.169972
	5.79726	1.96845			11.7236	0.168634	0.170023	0.169972
	5.80059	1.96879			11.7303	0.168543	0.170023	0.169972
	5.80392	1.96846			11.737	0.168451	0.170023	0.169972
	5.80725	1.96621			11.7438	0.167699	0.170023	0.169972
	5.81058	1.96696			11.7505	0.167852	0.170024	0.169972
	5.81391	1.96724			11.7573	0.167843	0.170024	0.169972
	5.81724	1.96854			11.764	0.167835	0.170024	0.169972
	5.82058	1.96839			11.7707	0.167666	0.170024	0.169972
	5.82391	1.96714			11.7775	0.167498	0.170024	0.169973
	5.82724	1.96666			11.7842	0.166824	0.170024	0.169973
	5.83057	1.9656			11.7909	0.166903	0.170024	0.169973
	5.8339	1.96474			11.7977	0.166869	0.170024	0.169973
	5.83723	1.96457			11.8044	0.166836	0.170024	0.169973
	5.84056	1.96443			11.8111	0.167682	0.170024	0.169973
	5.84389	1.96523			11.8179	0.169434	0.170024	0.169973
	5.84722	1.96474			11.8246	0.169695	0.170025	0.169973
	5.85056	1.96433			11.8313	0.167641	0.170025	0.169973
	5.85389	1.96531			11.8381	0.165588	0.170024	0.169973
	5.85722	1.96561			11.8448	0.165122	0.170024	0.169973
	5.86055	1.9656			11.8515	0.16723	0.170025	0.169973
	5.86388	1.96607			11.8583	0.168573	0.170025	0.169973
	5.86721	1.96564			11.865	0.168937	0.170025	0.169973
	5.87054	1.9666			11.8717	0.169068	0.170025	0.169973
	5.87387	1.96666			11.8785	0.169081	0.170025	0.169973
	5.87721	1.96635			11.8852	0.169095	0.170025	0.169974
	5.88054	1.96669			11.8919	0.169788	0.170025	0.169974
	5.88387	1.96607			11.8987	0.169794	0.170025	0.169974
	5.8872	1.96662			11.9054	0.169801	0.170025	0.169974
	5.89053	1.96728			11.9121	0.171336	0.170025	0.169974
	5.89386	1.96777			11.9189	0.170828	0.170025	0.169975
	5.89719	1.96746			11.9256	0.17032	0.170025	0.169975
	5.90052	1.96668			11.9323	0.169166	0.170025	0.169975
	5.90386	1.96635			11.9391	0.168137	0.170025	0.169975
	5.90719	1.96612			11.9458	0.16861	0.170026	0.169975
	5.91052	1.96822			11.9525	0.169214	0.170026	0.169975
	5.91385	1.9697			11.9593	0.169401	0.170026	0.169976
	5.91718	1.96995			11.966	0.169588	0.170026	0.169976
	5.92051	1.97102			11.9727	0.169785	0.170026	0.169976
	5.92384	1.97161			11.9795	0.170036	0.170026	0.169976
	5.92717	1.97154			11.9862	0.169738	0.170026	0.169976
	5.9305	1.97071			11.9929	0.16944	0.170026	0.169977
	5.93384	1.97068			11.9997	0.168593	0.170026	0.169977
	5.93717	1.9709			12.0064	0.167539	0.170026	0.169977
	5.9405	1.96898			12.0131	0.167645	0.170026	0.169977
	5.94383	1.96894			12.0199	0.167245	0.170026	0.169978
	5.94716	1.96846			12.0266	0.166845	0.170026	0.169978
	5.95049	1.96963			12.0333	0.165846	0.170026	0.169978
	5.95382	1.96808			12.0401	0.166392	0.170026	0.169978
	5.95715	1.96683			12.0468	0.167843	0.170026	0.169978
	5.96049	1.96712			12.0535	0.168244	0.170026	0.169978
	5.96382	1.96631			12.0603	0.168644	0.170026	0.169978
	5.96715	1.96744			12.067	0.170311	0.170026	0.169979
	5.97048	1.96696			12.0737	0.170999	0.170026	0.169979
	5.97381	1.96823			12.0805	0.17089	0.170026	0.169979
	5.97714	1.96804			12.0872	0.170781	0.170026	0.169979
	5.98047	1.96864			12.0939	0.170555	0.170026	0.16998
	5.9838	1.97015			12.1007	0.16902	0.170026	0.16998
	5.98713	1.97223			12.1074	0.167485	0.170026	0.16998
	5.99047	1.97299			12.1142	0.16653	0.170026	0.169981
	5.9938	1.97119			12.1209	0.167263	0.170026	0.169981
	5.99713	1.97086			12.1276	0.167451	0.170026	0.169982
	6.00046	1.96947			12.1343	0.167516	0.170026	0.169982
	6.00379	1.96874			12.1411	0.167582	0.170026	0.169982
	6.00712	1.96685			12.1478	0.167706	0.170026	0.169983
	6.01045	1.96701			12.1546	0.167498	0.170026	0.169983
	6.01378	1.96698			12.1613	0.16729	0.170026	0.169983
	6.01711	1.96737			12.168	0.167085	0.170026	0.169984
	6.02044	1.96977			12.1747	0.166881	0.170026	0.169984
	6.02378	1.96887			12.1815	0.16633	0.170026	0.169984
	6.02711	1.96698			12.1882	0.167146	0.170026	0.169984
	6.03044	1.96511			12.195	0.16847	0.170026	0.169984
	6.03377	1.96711			12.2017	0.168926	0.170026	0.169985
	6.0371	1.96735			12.2084	0.169383	0.170026	0.169985
	6.04043	1.96682			12.2151	0.169268	0.170026	0.169985
	6.04376	1.96821			12.2219	0.169153	0.170026	0.169986
	6.04709	1.97009			12.2286	0.166977	0.170026	0.169986
	6.05043	1.97132			12.2354	0.166989	0.170026	0.169986
	6.05376	1.97289			12.2421	0.166777	0.170026	0.169987
	6.05709	1.97117			12.2488	0.166566	0.170026	0.169987
	6.06042	1.97172			12.2556	0.166858	0.170026	0.169987
	6.06375	1.96994			12.2623	0.166862	0.170026	0.169987
	6.06708	1.97042			12.269	0.166195	0.170026	0.169987
	6.07041	1.97169			12.2758	0.165529	0.170026	0.169988
	6.07374	1.97204			12.2825	0.167457	0.170026	0.169988
	6.07707	1.97199			12.2892	0.170888	0.170026	0.169988
	6.08041	1.97399			12.296	0.170388	0.170026	0.169988
	6.08374	1.97625			12.3027	0.169889	0.170026	0.169988
	6.08707	1.97571			12.3094	0.168604	0.170026	0.169988
	6.0904	1.9743			12.3162	0.168365	0.170026	0.169988
	6.09373	1.97249			12.3229	0.168125	0.170026	0.169988
	6.09706	1.97248			12.3296	0.16749	0.170026	0.169989
	6.10039	1.97411			12.3364	0.166408	0.170026	0.169989
	6.10372	1.97423			12.3431	0.16737	0.170026	0.169989
	6.10705	1.97565			12.3498	0.167412	0.170026	0.169989
	6.11039	1.97616			12.3566	0.167454	0.170026	0.169989
	6.11372	1.97486			12.3633	0.16738	0.170026	0.169989
	6.11705	1.9759			12.37	0.167306	0.170025	0.169989
	6.12038	1.97575			12.3768	0.166953	0.170025	0.16999
	6.12371	1.9742			12.3835	0.167785	0.170025	0.16999
	6.12704	1.97335			12.3902	0.167662	0.170025	0.16999
	6.13037	1.97322			12.397	0.16754	0.170025	0.16999
	6.1337	1.97494			12.4037	0.166952	0.170025	0.16999
	6.13704	1.97493			12.4104	0.168148	0.170025	0.16999
	6.14037	1.9743			12.4172	0.168503	0.170025	0.16999
	6.1437	1.97459			12.4239	0.168857	0.170025	0.16999
	6.14703	1.97488			12.4306	0.168812	0.170025	0.169991
	6.15036	1.97422			12.4374	0.168766	0.170025	0.169991
	6.15369	1.97417			12.4441	0.168076	0.170024	0.169991
	6.15702	1.97365			12.4508	0.168264	0.170025	0.169991
	6.16035	1.97486			12.4576	0.16845	0.170025	0.169991
	6.16369	1.97444			12.4643	0.169685	0.170025	0.169991
	6.16702	1.97266			12.471	0.169408	0.170025	0.169991
	6.17035	1.9734			12.4778	0.169132	0.170025	0.169992
	6.17368	1.97327			12.4845	0.167825	0.170025	0.169992
	6.17701	1.97387			12.4912	0.168288	0.170025	0.169992
	6.18034	1.97373			12.498	0.168078	0.170024	0.169992
	6.18367	1.9726			12.5047	0.167868	0.170024	0.169992
	6.187	1.9718			12.5114	0.166122	0.170024	0.169992
	6.19033	1.97012			12.5182	0.166862	0.170024	0.169992
	6.19367	1.96867			12.5249	0.168462	0.170024	0.169993
	6.197	1.96747			12.5316	0.168177	0.170024	0.169993
	6.20033	1.96651			12.5384	0.167892	0.170024	0.169993
	6.20366	1.96572			12.5451	0.167119	0.170024	0.169993
	6.20699	1.96687			12.5518	0.167835	0.170024	0.169993
	6.21032	1.97019			12.5586	0.168277	0.170024	0.169993
	6.21365	1.97165			12.5653	0.168718	0.170024	0.169993
	6.21698	1.97189			12.5721	0.168671	0.170024	0.169993
	6.22031	1.97216			12.5788	0.168623	0.170024	0.169994
	6.22365	1.97246			12.5855	0.167907	0.170024	0.169994
	6.22698	1.97368			12.5922	0.168087	0.170024	0.169994
	6.23031	1.97495			12.599	0.168356	0.170024	0.169994
	6.23364	1.97702			12.6057	0.168625	0.170024	0.169994
	6.23697	1.97942			12.6125	0.168908	0.170024	0.169994
	6.2403	1.98071			12.6192	0.168792	0.170024	0.169994
	6.24363	1.98142			12.6259	0.168676	0.170024	0.169994
	6.24696	1.98219			12.6326	0.167373	0.170024	0.169995
	6.2503	1.98126			12.6394	0.166558	0.170024	0.169995
	6.25363	1.97753			12.6461	0.166716	0.170024	0.169995
	6.25696	1.97806			12.6529	0.16679	0.170024	0.169996
	6.26029	1.97932			12.6596	0.169637	0.170024	0.169996
	6.26362	1.98059			12.6663	0.171274	0.170024	0.169996
	6.26695	1.98088			12.673	0.170971	0.170024	0.169997
	6.27028	1.98072			12.6798	0.170668	0.170024	0.169996
	6.27361	1.9798			12.6865	0.169096	0.170024	0.169996
	6.27694	1.97981			12.6933	0.168785	0.170024	0.169997
	6.28027	1.97919			12.7	0.168475	0.170024	0.169998
	6.28361	1.97907			12.7067	0.168761	0.170024	0.169998
	6.28694	1.98046			12.7135	0.168675	0.170024	0.169999
	6.29027	1.97913			12.7202	0.16859	0.170024	0.169999
	6.2936	1.97841			12.7269	0.170398	0.170024	0.17
	6.29693	1.9785			12.7337	0.170882	0.170024	0.170001
	6.30026	1.97791			12.7404	0.170147	0.170024	0.170001
	6.30359	1.97818			12.7471	0.169411	0.170024	0.170002
	6.30692	1.9762			12.7539	0.16679	0.170024	0.170002
	6.31025	1.97568			12.7606	0.167091	0.170024	0.170003
	6.31359	1.97679			12.7673	0.169697	0.170024	0.170003
	6.31692	1.97803			12.7741	0.169754	0.170024	0.170004
	6.32025	1.97801			12.7808	0.169287	0.170024	0.170005
	6.32358	1.97951			12.7875	0.16882	0.170024	0.170005
	6.32691	1.97996			12.7943	0.168579	0.170024	0.170006
	6.33024	1.97916			12.801	0.169958	0.170024	0.170006
	6.33357	1.97926			12.8077	0.169868	0.170024	0.170007
	6.3369	1.98047			12.8145	0.169778	0.170024	0.170007
	6.34024	1.98042			12.8212	0.167404	0.170024	0.170008
	6.34357	1.97837			12.8279	0.167291	0.170024	0.170008
	6.3469	1.97932			12.8347	0.167178	0.170024	0.170009
	6.35023	1.98029			12.8414	0.166017	0.170024	0.170009
	6.35356	1.9828			12.8481	0.168449	0.170024	0.17001
	6.35689	1.9825			12.8549	0.169164	0.170024	0.170011
	6.36022	1.98162			12.8616	0.169646	0.170024	0.170012
	6.36355	1.98068			12.8683	0.169847	0.170024	0.170013
	6.36688	1.98001			12.8751	0.169465	0.170024	0.170013
	6.37022	1.98182			12.8818	0.169083	0.170024	0.170014
	6.37355	1.98218			12.8885	0.168117	0.170024	0.170015
	6.37688	1.98158			12.8953	0.168837	0.170024	0.170016
	6.38021	1.98236			12.902	0.169539	0.170024	0.170016
	6.38354	1.98233			12.9087	0.170799	0.170024	0.170017
	6.38687	1.98286			12.9155	0.171159	0.170024	0.170018
	6.3902	1.98165			12.9222	0.172243	0.170024	0.170018
	6.39353	1.98149			12.9289	0.172236	0.170024	0.170019
	6.39687	1.98094			12.9357	0.17223	0.170024	0.170019
	6.4002	1.97944			12.9424	0.172086	0.170024	0.17002
	6.40353	1.97914			12.9491	0.171045	0.170024	0.170021
	6.40686	1.97885			12.9559	0.170491	0.170023	0.170021
	6.41019	1.97862			12.9626	0.169938	0.170023	0.170022
	6.41352	1.97836			12.9693	0.165935	0.170023	0.170022
	6.41685	1.97878			12.9761	0.165982	0.170023	0.170022
	6.42018	1.97996			12.9828	0.169299	0.170023	0.170023
	6.42351	1.97976			12.9895	0.169577	0.170023	0.170023
	6.42685	1.98011			12.9963	0.169538	0.170023	0.170024
	6.43018	1.97997			13.003	0.169499	0.170023	0.170024
	6.43351	1.98059			13.0098	0.169143	0.170022	0.170025
	6.43684	1.97936			13.0165	0.168717	0.170022	0.170025
	6.44017	1.98031			13.0232	0.168067	0.170022	0.170026
	6.4435	1.9815			13.0299	0.167088	0.170022	0.170027
	6.44683	1.98161			13.0367	0.167447	0.170022	0.170028
	6.45016	1.98031			13.0434	0.168453	0.170022	0.170029
	6.4535	1.97991			13.0502	0.168824	0.170022	0.170029
	6.45683	1.97994			13.0569	0.168752	0.170021	0.17003
	6.46016	1.9796			13.0636	0.168681	0.170021	0.170031
	6.46349	1.98101			13.0703	0.168166	0.170021	0.170031
	6.46682	1.98062			13.0771	0.166047	0.170021	0.170032
	6.47015	1.98114			13.0838	0.166092	0.170021	0.170032
	6.47348	1.98318			13.0906	0.166276	0.170021	0.170033
	6.47681	1.98251			13.0973	0.166251	0.170021	0.170033
	6.48014	1.98335			13.104	0.166226	0.170021	0.170034
	6.48348	1.98154			13.1107	0.166958	0.17002	0.170035
	6.48681	1.9829			13.1175	0.167935	0.17002	0.170035
	6.49014	1.98476			13.1242	0.168268	0.17002	0.170036
	6.49347	1.98673			13.131	0.168402	0.17002	0.170037
	6.4968	1.98703			13.1377	0.167949	0.170019	0.170037
	6.50013	1.98611			13.1444	0.167496	0.170019	0.170038
	6.50346	1.98435			13.1512	0.166457	0.170019	0.170038
	6.50679	1.9831			13.1579	0.167097	0.170019	0.170039
	6.51012	1.98271			13.1646	0.167901	0.170018	0.170039
	6.51346	1.98097			13.1714	0.168705	0.170018	0.17004
	6.51679	1.97986			13.1781	0.168118	0.170018	0.17004
	6.52012	1.98168			13.1848	0.167531	0.170018	0.170041
	6.52345	1.98255			13.1916	0.166297	0.170018	0.170041
	6.52678	1.98289			13.1983	0.166182	0.170017	0.170041
	6.53011	1.98159			13.205	0.167054	0.170017	0.170042
	6.53344	1.98086			13.2118	0.167309	0.170017	0.170042
	6.53677	1.98009			13.2185	0.166871	0.170016	0.170042
	6.5401	1.9822			13.2252	0.166434	0.170016	0.170043
	6.54344	1.98216			13.232	0.166443	0.170016	0.170043
	6.54677	1.98357			13.2387	0.167474	0.170016	0.170043
	6.5501	1.98444			13.2454	0.167455	0.170015	0.170044
	6.55343	1.98311			13.2522	0.167435	0.170015	0.170045
	6.55676	1.98446			13.2589	0.166491	0.170015	0.170045
	6.56009	1.98482			13.2656	0.166283	0.170014	0.170046
	6.56342	1.98299			13.2724	0.166996	0.170014	0.170046
	6.56675	1.98365			13.2791	0.167107	0.170014	0.170047
	6.57008	1.98326			13.2858	0.166816	0.170014	0.170047
	6.57342	1.98275			13.2926	0.166524	0.170013	0.170048
	6.57675	1.98154			13.2993	0.166096	0.170013	0.170048
	6.58008	1.98032			13.306	0.16639	0.170013	0.170049
	6.58341	1.98105			13.3128	0.166532	0.170012	0.170049
	6.58674	1.98315			13.3195	0.166374	0.170012	0.17005
	6.59007	1.98278			13.3262	0.166215	0.170012	0.170051
	6.5934	1.98367			13.333	0.167022	0.170011	0.170051
	6.59673	1.98493			13.3397	0.168052	0.170011	0.170052
	6.60006	1.98486			13.3464	0.168111	0.170011	0.170053
	6.6034	1.9847			13.3532	0.16817	0.17001	0.170054
	6.60673	1.9831			13.3599	0.168917	0.17001	0.170054
	6.61006	1.98526			13.3666	0.168908	0.17001	0.170055
	6.61339	1.98619			13.3734	0.1689	0.170009	0.170056
	6.61672	1.98619			13.3801	0.168842	0.170009	0.170057
	6.62005	1.98738			13.3868	0.166807	0.170009	0.170058
	6.62338	1.98639			13.3936	0.167288	0.170008	0.170059
	6.62671	1.98468			13.4003	0.167542	0.170008	0.17006
	6.63005	1.98264			13.407	0.167481	0.170008	0.170061
	6.63338	1.98469			13.4138	0.16742	0.170008	0.170062
	6.63671	1.98397			13.4205	0.169541	0.170008	0.170063
	6.64004	1.98289			13.4272	0.172248	0.170007	0.170064
	6.64337	1.98263			13.434	0.172018	0.170007	0.170065
	6.6467	1.98242			13.4407	0.171788	0.170007	0.170067
	6.65003	1.98263			13.4474	0.170831	0.170006	0.170068
	6.65336	1.98138			13.4542	0.169671	0.170006	0.170069
	6.65669	1.98026			13.4609	0.170201	0.170006	0.170071
[truncated: 34,195 more rows]

## Sheet: Supplementary Fig. 2
Supplementary Fig. 2b
		BioITA
		Excitation of 405 nm repeat 1									Excitation of 405 nm repeat 2								Excitation of 405 nm repeat 3
	Wavelength (nm)	0 μM ITA	30 μM	100 μM	300 μM	1000 μM	3000 μM	10000 μM			0 μM	30 μM	100 μM	300 μM	1000 μM	3000 μM	10000 μM		0 μM	30 μM	100 μM	300 μM	1000 μM	3000 μM	10000 μM
	450	179	174	175	177	183	234	178			170	172	170	175	172	181	179		171	167	169	171	200	178	179
	452	185	178	179	180	186	230	180			175	176	174	176	176	183	180		175	170	175	172	206	181	181
	454	189	184	186	181	188	232	182			178	181	179	178	177	184	182		178	176	178	175	205	183	183
	456	191	183	187	179	189	226	183			182	181	175	179	181	183	181		179	177	177	175	201	184	184
	458	195	189	190	182	191	219	183			184	183	180	181	183	183	183		183	180	182	178	202	179	180
	460	197	188	190	182	191	221	183			184	185	183	179	182	184	180		181	181	184	176	204	182	179
	462	196	189	188	180	191	214	178			184	184	182	179	183	182	180		183	179	185	175	202	181	180
	464	200	191	195	179	194	210	176			188	186	185	178	179	180	175		184	181	185	171	200	176	176
	466	202	193	196	176	192	207	174			185	191	184	175	177	179	175		184	184	187	172	196	177	170
	468	204	193	197	178	192	205	171			188	189	185	175	178	177	172		186	184	188	170	195	172	171
	470	208	194	199	175	193	201	171			193	190	187	176	182	178	171		189	184	188	168	193	176	171
	472	210	199	202	174	192	200	170			196	197	190	175	181	172	168		190	190	191	169	197	169	173
	474	217	206	205	176	195	203	171			200	201	194	176	181	173	169		198	192	196	168	197	174	170
	476	223	212	213	180	202	196	172			205	203	199	179	188	172	171		205	199	201	172	198	172	168
	478	235	221	221	179	205	196	171			216	214	207	179	190	174	171		212	207	211	173	204	173	170
	480	246	232	233	185	210	196	173			227	227	215	185	200	176	174		224	220	221	178	206	171	175
	482	262	249	249	190	220	201	174			244	240	233	192	210	182	174		241	232	235	185	214	177	173
	484	288	272	271	200	236	207	183			269	262	252	201	224	187	181		268	256	258	195	226	183	181
	486	318	298	296	216	259	218	193			300	291	278	218	245	201	192		295	285	282	208	242	195	193
	488	351	335	330	233	277	229	207			331	325	307	236	270	212	207		329	316	315	229	262	210	206
	490	403	386	376	262	315	254	228			384	373	348	265	306	236	228		382	366	363	259	291	233	227
	492	452	433	418	290	350	275	251			429	416	389	293	340	260	253		427	410	403	285	324	254	252
	494	501	482	468	321	383	302	276			479	468	440	328	381	289	276		479	463	447	314	355	280	276
	496	569	552	531	368	438	341	315			549	536	503	373	436	326	315		550	523	511	361	405	319	311		Excitation of 488 nm repeat 1								Excitation of 488 nm repeat 2								Excitation of 488 nm repeat 3
	498	629	608	587	411	484	374	350			607	592	554	419	483	367	353		605	582	563	400	448	353	346		0 μM	30 μM	100 μM	300 μM	1000 μM	3000 μM	10000 μM		0 μM	30 μM	100 μM	300 μM	1000 μM	3000 μM	10000 μM		0 μM	30 μM	100 μM	300 μM	1000 μM	3000 μM	10000 μM
	500	708	683	662	463	545	427	399			688	670	624	473	545	414	400		683	656	639	457	503	407	392
	502	786	758	735	521	609	482	450			757	742	691	529	613	467	454		760	729	710	515	567	459	447		4352	4953	6219	8031	8262	8720	8285		4372	4856	6136	7888	8211	8681	8507		4366	4855	5899	7781	7988	8469	8508
	504	855	836	806	586	675	543	504			835	812	762	592	680	525	512		838	810	782	579	632	513	505		5075	5834	7454	9832	10194	10808	10264		5114	5742	7385	9653	10132	10665	10422		5107	5749	7108	9475	9841	10411	10501
	506	946	923	892	664	762	618	578			925	899	848	673	763	603	583		921	892	869	653	707	589	573		6203	7166	9298	12404	12913	13625	13081		6248	7058	9193	12171	12852	13602	13314		6247	7071	8776	12004	12481	13196	13346
	508	1009	993	957	729	824	679	638			992	965	909	736	825	662	645		981	957	929	717	775	649	631		7131	8266	10862	14632	15283	16181	15533		7220	8132	10664	14301	15117	16096	15698		7192	8172	10266	14138	14708	15694	15857
	510	1086	1057	1027	803	890	755	709			1053	1039	977	808	895	740	712		1056	1037	1005	787	840	727	701		8340	9660	12757	17503	18427	19505	18780		8378	9576	12739	17196	18182	19470	19026		8431	9526	12149	16866	17712	19004	19165
	512	1124	1098	1075	849	944	806	760			1102	1084	1023	855	946	786	762		1100	1077	1052	844	896	773	754		9213	10695	14194	19676	20774	22079	21338		9286	10612	14115	19356	20444	21892	21611		9318	10596	13503	19008	19988	21460	21683
	514	1147	1127	1095	887	979	848	801			1129	1108	1048	889	979	830	804		1124	1097	1081	878	931	807	791		9943	11556	15446	21500	22707	24238	23375		10040	11418	15306	21074	22481	24050	23742		10074	11517	14719	20902	21893	23562	23864
	516	1156	1131	1110	907	1000	874	823			1136	1114	1059	917	997	857	834		1130	1110	1090	899	954	838	818		10457	12291	16408	23083	24368	26058	25263		10609	12018	16225	22560	23984	25756	25594		10628	12176	15690	22306	23618	25268	25672
	518	1149	1128	1109	915	1007	881	842			1134	1112	1058	926	1004	866	842		1134	1105	1087	908	958	847	830		10740	12580	17014	23960	25283	27162	26301		10889	12484	16774	23434	24980	26902	26647		10939	12469	16089	23126	24580	26296	26788
	520	1132	1107	1088	914	999	881	836			1111	1094	1039	919	994	868	840		1112	1091	1081	904	952	851	830		10858	12682	17085	24337	25818	27523	26723		10959	12574	17000	23887	25406	27448	27165		11051	12593	16314	23485	24941	26963	27334
	522	1110	1085	1068	903	983	872	836			1089	1076	1016	909	977	858	833		1091	1067	1059	894	944	848	830		10783	12635	17039	24224	25856	27809	26831		10946	12500	16863	23747	25446	27468	27198		11028	12544	16267	23425	24995	26828	27481
	524	1081	1064	1047	882	966	859	821			1065	1047	992	891	953	847	819		1063	1043	1036	871	928	829	805		10614	12417	16766	23743	25311	27068	26467		10766	12306	16493	23343	24891	26787	26763		10862	12340	15920	23080	24453	26350	26945
	526	1032	1007	993	842	924	827	785			1007	994	940	854	912	810	786		1013	992	988	837	886	794	779		10168	11821	15885	22565	24208	25868	25279		10309	11773	15795	22176	23828	25712	25593		10420	11744	15272	21966	23311	25329	25712
	528	990	962	953	809	887	789	748			960	950	906	816	872	778	754		963	946	942	807	854	764	749		9693	11353	15146	21564	22964	24701	23998		9842	11223	15046	21200	22634	24384	24358		9950	11266	14443	20998	22168	24068	24566
	530	921	899	896	757	839	742	706			902	889	848	765	820	736	705		907	886	881	755	797	721	699		9044	10487	14069	19937	21267	22795	22283		9195	10380	13867	19541	20904	22556	22685		9252	10468	13399	19438	20573	22221	22862
	532	870	848	841	720	794	703	666			850	837	797	720	772	686	670		853	837	839	710	754	677	662		8414	9790	13061	18568	19697	21190	20716		8573	9723	12883	18117	19349	20908	20982		8633	9767	12445	17940	19089	20661	21168
	534	824	799	793	675	745	662	626			797	788	750	677	725	647	631		802	787	786	671	711	639	622		7852	9080	12040	17117	18199	19497	19216		8016	8954	11989	16765	17878	19371	19387		8045	9045	11596	16642	17686	19108	19571
	536	767	746	744	630	695	615	583			748	732	699	633	676	608	585		748	730	737	625	670	594	577		7181	8358	11054	15572	16602	17824	17511		7302	8256	10936	15292	16332	17614	17715		7369	8328	10632	15172	16061	17330	17809
	538	725	705	706	598	660	587	555			704	696	662	600	642	576	555		709	691	696	593	633	560	550		6751	7785	10304	14520	15450	16568	16295		6847	7729	10207	14227	15209	16428	16495		6904	7773	9880	14165	15029	16210	16682
	540	685	663	661	561	624	548	517			659	651	619	561	600	539	522		665	648	647	550	591	527	519		6233	7242	9510	13387	14277	15305	14955		6351	7147	9406	13160	13986	15118	15127		6401	7197	9124	13122	13759	14927	15263
	542	654	639	635	535	592	528	499			633	628	596	542	579	516	500		638	622	626	530	569	508	499		5969	6871	9074	12684	13521	14466	14204		6059	6783	8996	12436	13312	14371	14445		6120	6873	8641	12357	13082	14113	14444
	544	624	600	597	509	570	497	472			604	592	565	514	547	491	474		606	592	595	501	543	486	471		5649	6497	8499	11869	12647	13543	13263		5738	6411	8413	11733	12470	13476	13484		5759	6505	8186	11586	12319	13245	13553
	546	595	572	576	491	546	483	454			578	573	545	496	526	472	460		580	564	569	483	522	460	457		5403	6180	8106	11334	12066	12895	12610		5474	6164	8078	11117	11862	12763	12803		5534	6185	7796	11028	11672	12634	12927
	548	573	553	554	469	524	459	434			550	545	517	472	505	453	440		556	544	548	466	497	445	437		5223	5927	7735	10740	11440	12268	11986		5265	5895	7670	10581	11302	12175	12147		5305	5928	7461	10487	11137	11987	12307
	550	543	519	527	447	495	439	417			519	514	494	447	476	432	414		523	516	516	441	475	422	415		4943	5591	7286	10087	10750	11483	11212		5009	5574	7254	9901	10603	11353	11427		5041	5627	7051	9880	10437	11272	11503
	552	514	497	497	423	471	421	397			494	488	463	426	449	408	397		504	481	491	418	449	403	394		4711	5368	6917	9514	10171	10847	10634		4779	5319	6868	9388	9987	10783	10731		4815	5355	6685	9355	9831	10618	10832
	554	483	458	469	395	443	390	374			460	459	438	397	421	382	374		463	449	458	393	420	377	370		4420	5016	6462	8855	9442	10060	9836		4494	5002	6385	8727	9263	9965	10015		4532	5013	6233	8663	9143	9839	10049
	556	455	433	435	373	417	368	347			428	428	405	373	399	365	349		431	420	434	373	396	356	348		4179	4757	6028	8289	8746	9357	9160		4252	4684	5994	8128	8646	9309	9291		4272	4702	5846	8069	8542	9159	9405
	558	424	402	407	347	391	343	324			395	391	381	354	371	336	329		407	389	398	345	366	336	325		3930	4408	5596	7646	8106	8651	8459		3974	4393	5587	7534	7984	8610	8631		4012	4410	5415	7466	7920	8483	8701
	560	396	384	382	329	371	325	309			376	373	360	332	352	318	303		386	367	380	322	351	315	308		3698	4170	5267	7097	7557	8057	7889		3769	4130	5209	7013	7415	7996	7990		3771	4191	5073	6972	7342	7882	8070
	562	371	348	357	303	340	302	288			347	347	331	308	322	300	289		360	343	354	309	328	291	285		3464	3862	4847	6501	6883	7362	7213		3494	3861	4822	6451	6809	7287	7311		3529	3853	4667	6383	6707	7232	7386
	564	349	327	340	288	328	289	279			332	331	314	290	311	281	270		335	321	333	287	309	277	272		3272	3644	4549	6067	6483	6875	6753		3304	3650	4522	6019	6388	6817	6847		3356	3656	4408	5974	6280	6760	6886
	566	325	309	318	274	307	272	258			305	303	299	270	288	265	257		314	297	307	268	294	262	256		3050	3399	4209	5599	5958	6311	6194		3091	3384	4196	5523	5854	6275	6305		3123	3386	4074	5457	5757	6186	6320
	568	304	286	300	256	289	256	246			295	289	276	260	276	252	243		295	288	299	257	286	241	243		2890	3219	3949	5226	5537	5904	5778		2926	3193	3945	5168	5440	5857	5866		2950	3217	3843	5152	5395	5792	5923
	570	295	281	284	241	281	238	234			277	278	265	244	256	238	231		287	271	281	244	258	241	230		2728	3038	3718	4917	5207	5511	5401		2768	3025	3719	4859	5095	5476	5480		2801	3043	3597	4785	5049	5413	5552
	572	275	257	272	232	265	228	221			253	256	245	225	240	225	216		266	257	268	226	244	227	218		2540	2812	3429	4493	4722	5034	4913		2562	2811	3413	4422	4666	4985	5029		2613	2811	3323	4417	4611	4913	5063
	574	254	247	249	218	246	211	207			238	240	230	214	227	212	201		252	243	247	210	237	210	212		2376	2639	3181	4167	4393	4649	4562		2410	2614	3183	4100	4320	4605	4628		2431	2627	3089	4046	4260	4582	4674
	576	246	226	232	197	228	199	188			224	229	213	202	212	201	192		231	216	228	196	214	193	188		2186	2405	2899	3747	3941	4197	4111		2215	2398	2888	3686	3907	4155	4168		2237	2413	2818	3667	3855	4109	4216
	578	224	217	221	183	208	185	170			211	213	208	194	201	183	178		226	214	217	186	209	182	172		2057	2236	2684	3454	3640	3864	3782		2069	2242	2684	3423	3604	3839	3865		2098	2247	2619	3389	3552	3806	3894
	580	208	196	208	171	204	171	164			197	193	193	179	181	170	165		200	196	198	176	190	173	164		1867	2028	2427	3082	3264	3434	3378		1888	2015	2416	3071	3205	3431	3430		1889	2034	2357	3042	3182	3411	3487
	582	204	184	190	165	191	165	161			187	178	174	167	171	164	160		190	184	195	161	180	155	164		1754	1903	2252	2878	3023	3170	3123		1763	1903	2246	2831	2989	3155	3176		1782	1904	2178	2806	2958	3149	3220
	584	184	185	182	157	180	153	146			170	168	169	153	161	150	141		174	169	175	147	167	147	147		1610	1746	2063	2615	2736	2865	2840		1626	1748	2062	2560	2676	2860	2863		1639	1761	1999	2549	2667	2843	2907
	586	176	157	168	138	168	152	142			163	158	160	143	154	141	137		163	167	166	140	161	144	134		1531	1644	1934	2420	2547	2687	2616		1524	1645	1921	2399	2489	2666	2681		1550	1642	1887	2374	2453	2639	2694
	588	165	158	160	140	156	132	135			159	145	148	144	139	140	129		157	159	162	136	151	134	130		1418	1542	1789	2260	2350	2469	2421		1430	1527	1783	2206	2317	2445	2466		1450	1537	1736	2192	2291	2435	2489
	590	165	152	154	128	156	133	127			149	149	133	131	139	130	127		145	149	152	127	137	122	130		1355	1456	1699	2112	2197	2316	2273		1368	1458	1685	2072	2175	2323	2320		1379	1454	1651	2065	2149	2285	2346
	592	150	143	143	122	138	117	111			136	133	127	126	130	123	116		140	130	141	124	143	117	121		1283	1369	1577	1949	2047	2147	2114		1278	1369	1588	1932	2019	2138	2147		1304	1373	1550	1924	1991	2124	2158
	594	155	134	149	125	141	121	116			136	134	121	123	133	117	108		136	133	132	121	130	125	113		1215	1308	1491	1846	1920	2011	1979		1231	1295	1494	1823	1889	2008	2016		1238	1298	1457	1801	1864	2005	2019
	596	134	127	132	113	132	113	105			130	113	121	116	116	104	108		122	125	127	112	122	110	112		1144	1215	1394	1706	1781	1866	1834		1149	1225	1393	1687	1751	1861	1865		1164	1214	1357	1680	1737	1845	1881
	598	132	113	128	110	126	104	110			119	125	113	111	115	115	104		115	123	120	110	114	111	108		1092	1164	1323	1595	1666	1727	1712		1095	1153	1322	1589	1648	1742	1733		1106	1159	1277	1563	1618	1733	1770
	600	132	110	121	98	122	100	101			107	109	108	101	105	93	103		111	109	122	104	107	100	100		1025	1083	1219	1473	1532	1605	1577		1023	1082	1225	1457	1521	1593	1598		1035	1069	1185	1449	1498	1579	1613
Supplementary Fig. 2c		Peak area of ITA mass signal							ITA concentration (μM)
	Time (min)	BioITA			dBioITA				BioITA			dBioITA
	-15	0	0	0	0	0	0		0	0	0	0	0	0
	0	0	0	0	0	0	0		0	0	0	0	0	0
	10	5.63	3.95	6.41	5.65	5.91	4.68		162.23	112.35	185.21	162.59	170.37	133.99
	20	15.45	12.76	10.69	14.47	14.15	15.59		452.19	372.83	311.56	423.24	413.68	456.35
	40	28.02	40.74	40.52	32.32	37.81	32.66		823.55	1199.36	1192.78	950.52	1112.76	960.66
	60	65.25	64.44	64.19	61.05	67.79	57.7		1923.22	1899.28	1892.06	1799.32	1998.23	1700.35
	80	78.01	77.61	83.09	75.04	72.57	81.47		2300.21	2288.33	2450.13	2212.45	2139.65	2402.45
	120	91.6	92.28	101.76	110.31	92.52	97.83		2701.78	2721.86	3001.85	3254.31	2728.95	2885.76
Supplementary Fig. 2d		BioITA					dBioITA
	Wavelength (nm)	pH 6.5	pH 7.0	pH 7.5	pH 8.0		pH 6.5	pH 7.0	pH 7.5	pH 8.0
	502	2276	2509	3255	3363		1483	1709	2018	2428
	504	2435	2764	3760	3963		1512	1785	2168	2705
	506	2787	3255	4603	4978		1709	2065	2539	3259
	508	3067	3657	5302	5866		1878	2274	2838	3717
	510	3401	4148	6206	7050		2065	2533	3217	4300
	512	3623	4493	6893	7953		2181	2716	3455	4721
	514	3774	4751	7447	8771		2279	2837	3660	5055
	516	3862	4913	7866	9404		2323	2926	3817	5314
	518	3890	5013	8069	9822		2343	2969	3875	5437
	520	3835	5011	8210	10015		2333	2949	3878	5476
	522	3796	4956	8164	10086		2314	2933	3841	5421
	524	3719	4880	8027	9981		2272	2868	3766	5346
	526	3542	4644	7725	9667		2178	2756	3604	5098
	528	3385	4430	7390	9249		2096	2633	3459	4895
	530	3162	4130	6877	8663		1973	2470	3237	4565
	532	2987	3892	6416	8087		1869	2342	3027	4274
	534	2804	3642	5965	7527		1780	2213	2854	3989
	536	2611	3370	5481	6891		1675	2065	2641	3680
	538	2481	3168	5145	6420		1603	1967	2506	3463
	540	2334	2972	4774	5948		1529	1865	2367	3221
	542	2253	2851	4558	5682		1484	1809	2274	3096
	544	2145	2709	4307	5340		1433	1734	2179	2945
	546	2081	2624	4128	5114		1392	1677	2102	2844
	548	2013	2513	3984	4923		1357	1639	2037	2743
	550	1935	2409	3787	4674		1313	1580	1966	2615
	552	1853	2321	3629	4465		1280	1521	1883	2531
	554	1750	2194	3416	4244		1226	1457	1799	2398
	556	1679	2084	3247	4001		1189	1406	1732	2283
	558	1588	1982	3074	3757		1138	1341	1648	2168
	560	1522	1872	2898	3583		1096	1288	1577	2060
	562	1446	1783	2717	3339		1048	1233	1491	1940
	564	1383	1697	2574	3182		1021	1178	1432	1858
	566	1312	1602	2413	2975		965	1138	1367	1761
	568	1257	1538	2292	2824		945	1096	1306	1681
	570	1200	1462	2174	2672		912	1056	1262	1617
	572	1137	1386	2042	2496		882	1011	1192	1525
	574	1094	1312	1920	2345		838	970	1138	1443
	576	1034	1220	1772	2136		799	920	1079	1341
	578	978	1151	1663	2014		779	887	1024	1272
	580	912	1074	1511	1828		730	823	960	1185
	582	881	1023	1424	1699		712	799	909	1119
	584	815	950	1318	1567		679	756	856	1049
	586	794	919	1252	1477		658	735	835	996
	588	750	863	1172	1378		634	708	795	953
	590	730	831	1128	1318		610	684	776	909
	592	701	805	1052	1247		596	653	736	863
	594	685	761	1009	1183		586	643	717	846
	596	656	735	966	1112		553	617	684	811
	598	623	704	905	1046		547	595	667	764
	600	594	665	848	985		521	563	626	735
		pH 6.5										pH 6.5										pH 6.5										pH 7.0										pH 7.0
Supplementary Fig. 2e	Wavelength (nm)	0 μM ITA	3 μM	10 μM	30 μM	100 μM	300 μM	1000 μM	3000 μM	10000 μM		0 μM	3 μM	10 μM	30 μM	100 μM	300 μM	1000 μM	3000 μM	10000 μM		0 μM	3 μM	10 μM	30 μM	100 μM	300 μM	1000 μM	3000 μM	10000 μM		0 μM	3 μM	10 μM	30 μM	100 μM	300 μM	1000 μM	3000 μM	10000 μM		0 μM	3 μM	10 μM	30 μM	100 μM	300 μM	1000 μM	3000 μM
	502	2454	2418	2355	2553	2531	2919	3204	3285	3479		2784	2764	2866	3027	3207	3995	4137	4192	4416		2411	2405	2448	2571	2310	3003	2834	3511	3551		2825	2929	2583	3082	3123	3890	4478	4632	4458		2859	2902	2975	3078	3308	3910	4338	4698
	504	2700	2669	2607	2830	2808	3341	3756	3887	4148		2843	2850	2910	3166	3419	4458	4615	4738	4987		2649	2636	2689	2844	2584	3455	3312	4196	4182		3217	3339	2959	3474	3647	4754	5526	5776	5552		3241	3293	3424	3566	3902	4772	5417	5892
	506	3161	3085	3011	3299	3324	4117	4677	4924	5237		3222	3256	3310	3644	3999	5332	5562	5798	6116		3090	3081	3163	3345	3045	4275	4114	5303	5281		3855	4022	3501	4282	4472	6091	7172	7489	7293		3895	4001	4093	4271	4792	6098	7069	7619
	508	3519	3502	3388	3697	3759	4812	5478	5810	6170		3524	3575	3609	4006	4420	6077	6364	6638	7018		3437	3466	3495	3756	3472	4979	4778	6272	6183		4395	4567	3973	4841	5196	7251	8669	9157	8796		4435	4549	4673	4889	5539	7250	8495	9218
	510	3973	3884	3789	4171	4280	5634	6561	6981	7396		3864	3906	3965	4506	5002	7048	7371	7770	8204		3867	3894	3959	4240	3970	5831	5656	7515	7469		5061	5273	4574	5668	6161	8832	10699	11349	10940		5117	5285	5369	5692	6594	8871	10545	11441
	512	4276	4203	4100	4483	4667	6206	7357	7847	8359		4088	4176	4208	4819	5385	7744	8137	8577	9051		4159	4191	4253	4578	4315	6472	6361	8475	8376		5541	5767	4978	6247	6908	10112	12254	13080	12641		5617	5768	5895	6271	7331	10117	12111	13134
	514	4497	4475	4338	4768	5000	6755	8054	8612	9125		4280	4334	4405	5071	5723	8233	8657	9227	9729		4380	4380	4499	4829	4592	7055	6914	9403	9201		5936	6240	5323	6644	7462	11198	13822	14710	14117		5995	6196	6307	6768	8041	11214	13581	14811
	516	4654	4601	4435	4936	5193	7219	8707	9156	9881		4351	4491	4506	5209	5916	8694	9149	9697	10339		4528	4534	4642	4999	4801	7479	7364	10009	9883		6235	6525	5560	7026	7861	12104	15088	16009	15423		6311	6463	6646	7077	8515	12067	14743	16165
	518	4718	4639	4498	4995	5294	7481	8944	9594	10287		4395	4486	4530	5294	6014	8929	9404	9985	10559		4575	4635	4747	5131	4941	7703	7653	10500	10319		6372	6714	5649	7246	8180	12731	15859	16892	16261		6462	6598	6763	7282	8758	12678	15613	16991
	520	4719	4621	4478	4982	5313	7538	9166	9751	10502		4375	4466	4495	5241	6004	8935	9377	9954	10615		4577	4611	4704	5109	4883	7827	7802	10666	10469		6422	6730	5671	7267	8327	13194	16455	17650	16904		6482	6663	6858	7418	8904	13061	16100	17654
	522	4658	4569	4406	4946	5274	7511	9148	9806	10498		4327	4422	4440	5200	5945	8890	9292	9939	10505		4512	4525	4661	5049	4859	7786	7777	10644	10508		6359	6699	5628	7311	8307	13210	16623	17739	16961		6448	6620	6869	7282	8879	13104	16370	17794
	524	4580	4481	4345	4808	5154	7330	8924	9602	10190		4242	4335	4386	5078	5814	8621	9083	9678	10216		4413	4482	4551	5001	4806	7655	7646	10461	10260		6274	6580	5562	7130	8132	13044	16253	17391	16839		6334	6548	6716	7190	8769	12932	16022	17478
	526	4362	4324	4170	4637	4939	7031	8545	9124	9746		4077	4145	4191	4860	5562	8165	8607	9130	9672		4251	4215	4325	4722	4493	7248	7171	9959	9749		6008	6298	5313	6783	7773	12388	15712	16745	16069		6079	6294	6422	6832	8388	12382	15324	16768
	528	4169	4110	4021	4399	4722	6653	8074	8669	9203		3923	3997	4036	4612	5273	7748	8138	8640	9164		4049	4070	4140	4496	4327	6898	6853	9433	9237		5733	5993	5124	6495	7446	11851	14818	15913	15322		5826	5938	6132	6534	7935	11772	14570	15921
	530	3896	3821	3744	4118	4401	6196	7469	8015	8546		3692	3803	3793	4365	4972	7182	7556	8028	8479		3787	3819	3881	4193	4024	6372	6325	8651	8548		5365	5611	4772	6064	6895	10995	13760	14733	14091		5390	5578	5719	6151	7478	10919	13609	14799
	532	3641	3622	3493	3853	4100	5749	6923	7393	7932		3509	3564	3612	4115	4638	6730	7020	7380	7859		3554	3596	3636	3962	3745	5929	5900	8018	7841		5009	5240	4477	5628	6383	10106	12656	13599	13021		5079	5178	5310	5667	6847	10051	12400	13591
	534	3440	3338	3246	3612	3799	5341	6354	6776	7199		3339	3386	3413	3889	4375	6222	6546	6857	7292		3324	3365	3404	3685	3527	5512	5433	7374	7289		4676	4881	4171	5278	5954	9340	11638	12483	12025		4733	4859	4923	5276	6375	9256	11450	12488
	536	3175	3123	3036	3334	3499	4865	5805	6208	6572		3146	3173	3203	3636	4022	5734	5950	6307	6640		3080	3129	3180	3413	3239	5007	4970	6730	6624		4296	4512	3887	4843	5471	8420	10644	11284	10891		4376	4449	4531	4782	5802	8464	10340	11233
	538	2992	2965	2885	3156	3309	4543	5418	5778	6154		3006	3071	3104	3439	3840	5383	5620	5895	6234		2926	2932	2980	3187	3034	4648	4628	6181	6127		4051	4276	3662	4519	5095	7859	9819	10439	10101		4102	4182	4271	4556	5460	7812	9622	10469
	540	2809	2753	2682	2943	3100	4161	4973	5278	5620		2871	2910	2919	3243	3606	5007	5231	5428	5755		2732	2739	2787	2977	2860	4316	4312	5725	5642		3770	3934	3441	4199	4696	7165	8969	9585	9211		3816	3899	3974	4184	5015	7211	8754	9597
	542	2698	2657	2620	2836	2974	3973	4723	5029	5306		2795	2808	2852	3149	3452	4789	4952	5172	5482		2625	2640	2683	2876	2743	4087	4091	5416	5348		3605	3792	3289	4029	4497	6842	8469	9030	8737		3655	3767	3843	4046	4802	6826	8326	9004
	544	2565	2528	2474	2702	2827	3754	4438	4701	5007		2691	2723	2735	3025	3320	4515	4698	4924	5192		2502	2521	2549	2720	2611	3868	3856	5079	5008		3432	3566	3125	3765	4207	6365	7890	8440	8093		3492	3551	3593	3792	4490	6367	7718	8465
	546	2483	2454	2401	2580	2709	3594	4227	4468	4756		2612	2636	2677	2940	3231	4353	4524	4713	4970		2414	2451	2462	2611	2511	3695	3681	4812	4744		3287	3447	3023	3635	4061	6071	7495	7998	7744		3334	3431	3452	3661	4332	6078	7360	8000
	548	2392	2375	2304	2508	2614	3436	4047	4277	4549		2556	2584	2587	2858	3103	4180	4342	4522	4748		2318	2356	2368	2553	2418	3549	3553	4614	4544		3177	3295	2919	3501	3914	5797	7106	7582	7308		3218	3282	3323	3508	4118	5783	7005	7597
	550	2285	2268	2212	2379	2505	3275	3806	4054	4276		2453	2516	2522	2747	2982	3992	4154	4316	4554		2223	2241	2272	2426	2317	3333	3364	4316	4283		3018	3156	2795	3345	3700	5451	6692	7160	6878		3055	3153	3173	3346	3914	5435	6582	7128
	552	2201	2154	2108	2268	2383	3109	3642	3842	4064		2392	2442	2427	2646	2880	3821	3949	4114	4324		2134	2148	2166	2332	2216	3172	3194	4122	4070		2903	3008	2681	3156	3535	5170	6310	6761	6523		2953	3026	3019	3185	3732	5136	6235	6720
	554	2078	2058	2009	2149	2253	2941	3428	3614	3823		2316	2316	2336	2531	2741	3615	3749	3901	4044		2041	2032	2039	2177	2079	2978	2994	3856	3811		2742	2836	2541	2984	3328	4828	5932	6304	6083		2767	2865	2863	3035	3539	4854	5820	6319
	556	1979	1960	1918	2060	2153	2765	3199	3384	3578		2227	2230	2279	2422	2651	3423	3546	3672	3836		1929	1937	1949	2087	1984	2815	2853	3616	3613		2604	2690	2426	2829	3145	4543	5539	5941	5717		2627	2692	2728	2866	3347	4544	5488	5881
	558	1871	1852	1837	1930	2030	2603	2996	3170	3341		2147	2156	2156	2319	2494	3248	3349	3462	3651		1822	1830	1859	1977	1867	2640	2693	3390	3354		2461	2565	2296	2672	2946	4266	5141	5472	5284		2481	2516	2545	2692	3125	4249	5081	5511
	560	1783	1761	1728	1846	1945	2460	2837	2958	3134		2068	2090	2098	2218	2384	3056	3208	3280	3428		1744	1758	1763	1858	1780	2495	2525	3176	3135		2341	2425	2188	2487	2800	3989	4816	5123	4945		2378	2404	2424	2524	2945	3981	4738	5121
	562	1681	1654	1624	1721	1801	2298	2635	2760	2928		1970	1997	1981	2120	2267	2908	2988	3086	3250		1642	1645	1668	1751	1655	2340	2356	2959	2908		2187	2258	2045	2357	2610	3692	4441	4731	4578		2212	2277	2286	2376	2754	3695	4419	4732
	564	1612	1588	1546	1664	1734	2170	2491	2614	2764		1894	1948	1931	2041	2194	2782	2868	2975	3066		1565	1600	1600	1670	1603	2200	2222	2787	2750		2086	2145	1966	2229	2472	3487	4175	4470	4299		2106	2177	2173	2256	2600	3484	4144	4458
	566	1520	1502	1485	1559	1615	2026	2317	2434	2561		1833	1851	1838	1941	2083	2605	2705	2766	2866		1489	1496	1503	1559	1506	2045	2089	2571	2541		1955	2030	1853	2106	2319	3235	3881	4092	3970		1993	2019	2049	2085	2418	3234	3833	4091
	568	1444	1442	1411	1491	1561	1934	2205	2311	2395		1785	1790	1772	1896	2005	2476	2554	2624	2709		1415	1448	1445	1503	1454	1937	1964	2424	2393		1879	1901	1773	1977	2194	3021	3594	3824	3712		1884	1933	1919	2020	2317	3048	3576	3835
	570	1400	1379	1359	1430	1475	1811	2052	2165	2271		1720	1756	1738	1814	1946	2366	2463	2514	2608		1368	1368	1375	1440	1375	1848	1887	2280	2259		1784	1827	1689	1877	2084	2846	3380	3603	3479		1813	1847	1831	1921	2179	2849	3362	3583
	572	1323	1302	1273	1342	1383	1691	1926	2004	2103		1659	1664	1664	1759	1839	2261	2308	2343	2433		1288	1290	1307	1352	1292	1721	1747	2120	2107		1671	1717	1590	1773	1952	2622	3119	3310	3200		1691	1740	1723	1771	2046	2637	3119	3285
	574	1250	1250	1227	1275	1324	1600	1799	1867	1976		1591	1598	1598	1664	1779	2127	2203	2218	2323		1217	1248	1239	1291	1208	1632	1663	1975	1966		1587	1620	1512	1665	1832	2460	2889	3053	2982		1596	1641	1631	1690	1901	2464	2862	3079
	576	1176	1153	1126	1187	1219	1479	1649	1716	1807		1517	1529	1533	1593	1654	1995	2029	2058	2139		1137	1152	1142	1204	1138	1476	1531	1820	1784		1468	1498	1400	1539	1670	2228	2606	2769	2707		1482	1515	1501	1552	1750	2228	2582	2769
	578	1118	1098	1079	1123	1175	1381	1540	1625	1680		1454	1454	1480	1541	1581	1918	1923	1956	2048		1080	1080	1093	1148	1077	1410	1433	1701	1678		1382	1421	1317	1454	1586	2077	2405	2559	2489		1407	1424	1419	1471	1642	2075	2407	2548
	580	1025	1019	1015	1058	1081	1262	1381	1463	1515		1383	1395	1395	1427	1480	1767	1795	1813	1876		1008	1016	1018	1049	994	1273	1313	1515	1511		1268	1296	1238	1329	1436	1872	2153	2290	2214		1286	1312	1295	1346	1488	1878	2165	2284
	582	978	980	958	992	1017	1199	1315	1361	1413		1335	1351	1358	1367	1408	1666	1714	1730	1793		956	957	970	995	956	1205	1237	1422	1424		1207	1221	1163	1250	1358	1732	2003	2116	2067		1215	1254	1247	1275	1416	1748	2008	2134
	584	925	900	895	936	954	1099	1212	1258	1309		1270	1282	1286	1313	1368	1559	1592	1621	1650		896	897	896	935	889	1111	1139	1317	1306		1119	1153	1089	1153	1247	1600	1824	1921	1861		1134	1165	1149	1167	1303	1593	1819	1920
	586	872	868	862	886	911	1047	1134	1187	1222		1243	1254	1243	1267	1317	1499	1517	1536	1586		856	870	847	888	844	1069	1082	1227	1229		1065	1088	1030	1102	1178	1499	1693	1810	1746		1088	1085	1080	1110	1237	1496	1698	1788
	588	843	829	812	844	857	984	1081	1114	1142		1189	1204	1195	1219	1253	1453	1453	1463	1498		814	830	838	856	807	999	1037	1163	1143		1003	1027	983	1042	1115	1392	1581	1668	1609		1020	1026	1030	1046	1164	1388	1577	1674
	590	813	796	788	814	850	942	1031	1047	1092		1167	1188	1167	1198	1208	1365	1398	1412	1437		797	800	792	824	773	949	986	1090	1100		970	987	958	998	1058	1326	1493	1565	1525		982	987	987	998	1102	1332	1487	1564
	592	774	765	764	762	804	893	957	993	1020		1111	1134	1146	1162	1172	1323	1335	1358	1386		761	756	751	787	735	899	936	1031	1020		921	933	894	945	1000	1230	1367	1445	1433		922	949	935	948	1036	1237	1388	1446
	594	737	731	735	747	772	850	933	950	968		1098	1100	1086	1108	1128	1261	1307	1299	1337		726	724	728	759	715	843	910	973	975		882	895	874	896	971	1172	1303	1366	1333		896	908	896	912	993	1178	1314	1370
	596	709	705	691	718	733	805	869	898	920		1074	1053	1065	1078	1090	1228	1234	1238	1263		704	700	692	728	681	815	837	922	914		840	851	823	850	888	1077	1209	1277	1234		843	861	846	867	942	1099	1214	1276
	598	674	681	675	693	703	771	840	847	867		1028	1053	1041	1049	1068	1172	1212	1170	1218		657	674	663	683	653	776	792	876	871		777	799	799	818	854	1035	1139	1204	1177		826	823	819	812	879	1036	1155	1198
	600	642	654	635	644	654	722	772	791	820		976	1000	969	1017	1010	1121	1122	1143	1150		634	630	636	651	617	736	761	811	809		752	768	745	761	810	953	1066	1101	1075		761	766	769	776	836	969	1051	1104
Supplementary Fig. 2f	ITA concentration	pH 6.5			pH 7.0			pH 7.5			pH 8.0
	1 μM ITA	1.00439	1.03555	0.960116	1.02686	1.03646	0.936681	0.986342	0.989541	1.02407	1.00545	1.01117	0.983473
	3 μM	1.01185	1.01415	0.980161	1.07618	1.06547	0.960681	1.05723	1.10089	1.07165	1.12187	1.08446	1.03161				pH 6.5		pH 7.0		pH 7.5		pH 8.0
	10 μM	1.03226	0.982794	0.986575	0.906826	1.09666	0.964471	1.05639	1.09587	1.0647	1.10093	1.10687	1.03854			Kd (μM)	313.5 ± 69.3		227.6 ± 24.7		179.8 ± 32.0		134.2 ± 16.5
	30 μM	1.12135	1.09328	1.15014	1.16213	1.18623	1.24237	1.1803	1.15029	1.39404	1.23013	1.16969	1.37114
	100 μM	1.07158	1.16595	1.31771	1.33149	1.42376	1.52596	1.38318	1.43773	1.82656	1.46068	1.46159	1.9087
	300 μM	1.71759	1.65419	1.96075	2.10973	2.0885	2.29714	2.19122	2.31388	2.68198	2.05789	2.08476	2.45903
	1000 μM	1.71211	2.01153	2.05776	2.63122	2.57445	2.20177	2.48383	2.66005	2.72582	2.49637	2.35656	2.50716
	3000 μM	2.3407	2.13994	2.18445	2.82233	2.82286	2.66283	2.77434	2.63494	3.06638	2.45951	2.44932	2.64684
	10000 μM	2.2974	2.30467	2.32957	2.70302	2.92041	2.74052	2.8483	2.78703	3.13482	2.52568	2.53434	2.59469
Supplementary Fig. 2g		BioITA					dBioITA
	Wavelength (nm)	22 ℃	27 ℃	32 ℃	37 ℃		22 ℃	27 ℃	32 ℃	37 ℃
	502	3174	3105	3078	3115		3045	3080	2981	2902
	504	3613	3540	3528	3560		3548	3592	3439	3352
	506	4327	4251	4224	4260		4345	4415	4236	4109
	508	4932	4867	4801	4858		5068	5141	4914	4754
	510	5655	5555	5500	5597		5956	6041	5784	5593
	512	6168	6113	6022	6104		6646	6736	6451	6241
	514	6590	6522	6465	6495		7240	7304	6976	6800
	516	6878	6797	6687	6782		7673	7805	7422	7238
	518	7037	6931	6863	6932		7919	8056	7676	7458
	520	7044	6994	6875	6974		8079	8154	7809	7579
	522	6956	6888	6806	6907		8062	8150	7802	7594
	524	6826	6777	6696	6773		7968	8053	7720	7526
	526	6538	6473	6382	6442		7665	7742	7424	7240
	528	6227	6166	6093	6179		7331	7430	7119	6923
	530	5800	5746	5661	5722		6842	6923	6623	6472
	532	5412	5358	5293	5364		6383	6469	6203	6042
	534	5050	4991	4929	5008		5928	6032	5754	5632
	536	4655	4605	4542	4585		5441	5513	5270	5176
	538	4379	4326	4285	4325		5109	5165	4947	4839
	540	4061	4032	3974	4028		4722	4787	4592	4493
	542	3905	3871	3810	3867		4514	4553	4378	4297
	544	3693	3660	3620	3649		4258	4332	4142	4053
	546	3534	3529	3473	3520		4111	4130	3975	3881
	548	3428	3383	3341	3377		3937	3977	3831	3748
	550	3237	3233	3194	3218		3743	3763	3653	3557
	552	3120	3083	3036	3068		3584	3611	3479	3415
	554	2945	2909	2868	2908		3391	3422	3294	3217
	556	2793	2763	2725	2760		3212	3245	3139	3047
	558	2633	2596	2580	2597		3033	3052	2940	2878
	560	2487	2459	2437	2467		2868	2900	2783	2753
	562	2329	2308	2279	2311		2682	2715	2618	2568
	564	2218	2202	2175	2196		2555	2588	2492	2455
	566	2089	2066	2043	2069		2392	2422	2339	2301
	568	1986	1954	1939	1963		2280	2298	2215	2186
	570	1891	1859	1849	1879		2167	2179	2110	2077
	572	1767	1756	1735	1751		2020	2043	1974	1932
	574	1672	1649	1631	1650		1911	1918	1858	1820
	576	1539	1522	1506	1527		1741	1764	1711	1684
	578	1445	1432	1421	1446		1645	1654	1611	1585
	580	1335	1321	1309	1314		1504	1517	1469	1431
	582	1260	1247	1235	1243		1418	1425	1381	1363
	584	1175	1164	1150	1163		1309	1313	1276	1256
	586	1126	1100	1091	1104		1232	1248	1213	1189
	588	1053	1037	1036	1041		1156	1169	1130	1121
	590	1010	994	1002	1005		1110	1115	1085	1083
	592	946	946	942	937		1046	1053	1033	1019
	594	908	903	895	904		1002	1010	987	966
	596	864	847	848	871		944	953	917	913
	598	830	825	823	835		898	910	891	868
	600	775	759	767	778		835	845	833	817
Supplementry Fig. 2h		22 ℃										22 ℃										22 ℃										27 ℃										27 ℃
	Wavelength (nm)	0 μM ITA	3 μM	10 μM	30 μM	100 μM	300 μM	1000 μM	3000 μM	10000 μM		0 μM	3 μM	10 μM	30 μM	100 μM	300 μM	1000 μM	3000 μM	10000 μM		0 μM	3 μM	10 μM	30 μM	100 μM	300 μM	1000 μM	3000 μM	10000 μM		0 μM	3 μM	10 μM	30 μM	100 μM	300 μM	1000 μM	3000 μM	10000 μM		0 μM	3 μM	10 μM	30 μM	100 μM	300 μM	1000 μM	3000 μM
	502	3221	3217	3137	3293	3838	4914	5237	5356	5333		3108	3285	3216	3322	3947	5049	5383	5443	5305		3102	3194	3147	3753	4156	5294	5714	5696	7398		3205	3192	3027	3180	3773	4845	5189	5382	5448		3105	3200	3232	3371	3909	5053	5405	5510
	504	3657	3682	3577	3797	4582	6133	6587	6715	6663		3530	3719	3663	3846	4759	6249	6752	6825	6717		3444	3514	3496	4237	4799	6279	6876	6815	9003		3652	3657	3450	3711	4483	6067	6519	6802	6886		3564	3648	3704	3875	4671	6244	6773	6899
	506	4379	4452	4284	4621	5744	7935	8620	8811	8742		4223	4476	4445	4712	5980	8144	8847	8958	8725		4106	4221	4167	5169	5902	7818	8546	8633	11408		4402	4392	4126	4469	5579	7882	8530	8929	9032		4276	4431	4443	4706	5856	8113	8858	9115
	508	4985	5057	4886	5290	6757	9576	10449	10738	10623		4802	5123	5016	5321	6985	9774	10660	10951	10673		4664	4770	4716	5892	6762	9148	10033	10090	13551		5028	5016	4730	5100	6578	9418	10352	10820	10935		4874	5029	5073	5449	6840	9806	10738	11053
	510	5706	5794	5610	6197	8089	11910	12954	13299	13153		5543	5867	5781	6184	8284	11994	13208	13536	13123		5329	5489	5429	6826	7983	10795	11939	12070	16328		5742	5751	5391	5989	7827	11663	12859	13502	13693		5616	5766	5826	6322	8166	12101	13267	13717
	512	6243	6351	6100	6748	9062	13616	14950	15421	15262		6066	6394	6294	6850	9339	13797	15186	15600	15125		5801	5993	5963	7546	8826	12047	13398	13542	18423		6293	6268	5951	6568	8801	13351	14784	15576	15667		6137	6300	6385	6942	9184	13873	15334	15923
	514	6666	6818	6519	7220	9840	15218	16749	17272	17076		6459	6818	6724	7340	10218	15439	17056	17512	16855		6214	6411	6346	8109	9532	13065	14520	14798	20161		6697	6756	6360	7072	9651	14974	16589	17559	17631		6531	6825	6848	7495	10111	15451	17187	17757
	516	6962	7098	6798	7593	10550	16460	18346	18927	18585		6734	7190	7085	7765	10953	16778	18718	19188	18539		6472	6731	6608	8514	10064	13908	15593	15767	21667		7014	7072	6590	7415	10266	16225	18095	19156	19226		6847	7082	7131	7861	10762	16675	18716	19531
	518	7092	7265	6983	7789	10939	17403	19408	19943	19615		6887	7402	7195	7874	11425	17601	19639	20239	19501		6629	6872	6808	8672	10356	14406	15988	16295	22513		7171	7176	6697	7601	10613	17081	19003	20204	20302		6991	7231	7320	8091	11170	17646	19812	20610
	520	7117	7241	6972	7847	11059	17835	19893	20548	20173		6896	7399	7213	8047	11582	18104	20183	20849	19986		6644	6865	6777	8784	10396	14530	16285	16545	22772		7178	7266	6814	7689	10778	17554	19545	20728	20858		7019	7340	7275	8150	11324	18138	20324	21126
	522	7067	7230	6847	7853	11107	17882	19926	20726	20208		6834	7296	7142	7955	11447	18131	20311	21038	20165		6595	6833	6741	8647	10388	14367	16101	16394	22707		7124	7133	6657	7584	10787	17642	19781	20923	20968		6957	7259	7245	8074	11331	18147	20464	21301
	524	6921	7057	6735	7663	10908	17529	19716	20372	19954		6718	7170	6987	7761	11226	17766	19958	20603	19761		6479	6703	6607	8554	10148	14147	15717	16042	22176		6984	7079	6580	7471	10599	17385	19458	20696	20641		6819	7090	7199	7891	11066	17889	20155	21009
	526	6609	6705	6472	7298	10353	16813	18776	19489	19146		6396	6873	6729	7391	10721	17089	19166	19809	18979		6204	6423	6344	8091	9640	13335	14933	15179	20927		6667	6728	6293	7142	10128	16719	18704	19860	19678		6515	6747	6790	7504	10586	17019	19333	20138
	528	6289	6404	6171	6942	9819	15971	17814	18534	18095		6122	6496	6407	7045	10186	16228	18185	18831	18040		5948	6102	6031	7674	9058	12611	14072	14375	19852		6353	6457	5997	6810	9621	15775	17751	18763	18792		6215	6462	6538	7180	10022	16197	18340	19108
	530	5836	6010	5768	6492	9092	14768	16433	17146	16806		5702	6067	5940	6523	9410	14923	16753	17358	16580		5531	5699	5594	7182	8476	11637	12994	13267	18257		5908	5988	5604	6288	8868	14587	16415	17338	17354		5796	5996	6032	6688	9249	14925	16914	17653
	532	5475	5578	5358	6037	8442	13570	15224	15779	15503		5321	5628	5531	6105	8693	13777	15529	15991	15316		5171	5334	5293	6647	7839	10776	11952	12208	16821		5544	5573	5199	5864	8204	13450	15049	16002	15987		5398	5640	5605	6189	8568	13828	15585	16264
	534	5089	5211	5017	5629	7806	12511	14020	14553	14182		4969	5239	5129	5635	7994	12694	14280	14688	14084		4848	4986	4940	6164	7275	9896	11056	11194	15425		5164	5191	4848	5470	7585	12422	13887	14748	14672		5043	5192	5252	5731	7968	12700	14368	14987
	536	4690	4769	4627	5136	7058	11427	12653	13094	12831		4542	4844	4768	5199	7369	11448	12895	13320	12766		4488	4561	4553	5680	6600	9052	10034	10226	13981		4730	4780	4505	5059	6908	11213	12531	13330	13290		4634	4761	4835	5291	7224	11483	12908	13502
	538	4421	4488	4346	4827	6616	10555	11684	12152	11858		4291	4543	4473	4850	6809	10652	11880	12276	11809		4236	4323	4281	5287	6209	8373	9335	9509	12918		4467	4477	4216	4703	6456	10406	11630	12319	12305		4350	4488	4527	4978	6779	10697	11941	12488
	540	4108	4188	4025	4454	6090	9611	10656	11094	10817		3984	4211	4148	4509	6287	9739	10894	11227	10782		3966	4022	3998	4899	5757	7726	8604	8719	11818		4142	4173	3949	4367	5955	9565	10611	11269	11191		4056	4173	4234	4624	6177	9764	10956	11428
	542	3943	3999	3877	4258	5778	9133	10102	10504	10292		3833	4012	3962	4295	5963	9215	10275	10591	10227		3822	3904	3831	4730	5440	7318	8089	8277	11243		3976	3993	3794	4174	5661	8966	10018	10606	10543		3882	3995	4020	4404	5853	9253	10359	10735
	544	3730	3809	3667	4070	5457	8530	9433	9800	9562		3622	3831	3769	4077	5617	8582	9583	9940	9517		3631	3703	3664	4471	5202	6894	7634	7760	10462		3768	3810	3584	3949	5309	8410	9347	9930	9905		3686	3760	3810	4168	5539	8626	9675	10040
	546	3595	3646	3492	3856	5189	8073	8958	9283	9068		3473	3687	3613	3920	5333	8173	9111	9446	9034		3508	3574	3520	4315	4966	6559	7267	7396	9919		3629	3644	3461	3809	5101	8004	8896	9396	9374		3535	3625	3695	3977	5297	8199	9191	9523
	548	3457	3523	3409	3721	4994	7695	8510	8836	8649		3349	3518	3459	3761	5106	7805	8673	8944	8627		3396	3428	3380	4119	4713	6274	6909	7000	9474		3491	3495	3312	3637	4878	7625	8439	8977	8919		3408	3492	3516	3822	5051	7815	8757	9095
	550	3306	3325	3193	3530	4703	7243	7986	8293	8099		3201	3358	3298	3545	4840	7302	8142	8392	8058		3260	3274	3258	3936	4473	5956	6518	6625	8900		3323	3332	3176	3466	4623	7185	7981	8409	8401		3235	3332	3356	3636	4762	7320	8228	8542
	552	3162	3194	3094	3389	4485	6830	7571	7842	7707		3055	3186	3168	3416	4584	6927	7699	7939	7685		3122	3175	3130	3758	4315	5644	6222	6318	8412		3183	3216	3023	3336	4392	6757	7522	7954	7927		3111	3175	3208	3464	4539	6946	7733	8096
	554	2983	3019	2923	3190	4208	6408	7089	7356	7170		2891	3020	2985	3215	4316	6452	7173	7404	7138		2972	3036	3011	3563	4070	5276	5823	5889	7887		3008	3041	2852	3132	4116	6326	7025	7414	7399		2920	2998	3041	3274	4261	6495	7249	7544
	556	2834	2858	2770	2998	3951	6020	6602	6868	6736		2727	2871	2841	3066	4064	6075	6738	6974	6705		2849	2859	2846	3365	3847	4960	5424	5552	7349		2861	2859	2709	2947	3887	5919	6577	6939	6970		2776	2848	2876	3082	4005	6093	6799	7074
	558	2658	2709	2619	2828	3727	5587	6159	6426	6260		2568	2691	2677	2859	3791	5642	6246	6494	6232		2693	2742	2712	3176	3590	4647	5121	5172	6835		2699	2686	2541	2767	3623	5521	6095	6467	6438		2611	2668	2700	2888	3777	5650	6298	6586
	560	2523	2548	2469	2686	3472	5226	5739	5986	5860		2441	2553	2520	2699	3584	5268	5846	6047	5811		2592	2594	2569	3000	3401	4361	4770	4835	6381		2554	2546	2411	2629	3440	5165	5692	6038	6043		2480	2532	2562	2726	3537	5280	5907	6132
	562	2348	2393	2319	2529	3241	4809	5298	5497	5398		2293	2375	2344	2498	3306	4855	5384	5543	5362		2424	2451	2424	2823	3195	4023	4417	4514	5881		2381	2400	2273	2459	3187	4782	5264	5584	5592		2312	2363	2385	2564	3279	4890	5433	5649
	564	2259	2264	2199	2361	3065	4535	4948	5151	5080		2161	2272	2239	2395	3129	4570	5050	5206	5049		2331	2345	2351	2686	2996	3821	4162	4237	5509		2267	2282	2172	2345	2990	4488	4937	5219	5259		2198	2264	2270	2432	3101	4583	5099	5290
	566	2121	2115	2075	2232	2842	4170	4591	4747	4657		2037	2125	2101	2246	2907	4208	4649	4794	4640		2219	2219	2199	2538	2831	3557	3870	3950	5069		2133	2130	2037	2205	2807	4157	4568	4812	4812		2059	2117	2133	2282	2874	4240	4695	4910
	568	2009	2038	1976	2129	2693	3921	4260	4447	4379		1927	2005	2012	2134	2750	3944	4342	4490	4354		2119	2117	2105	2425	2686	3370	3654	3691	4746		2036	2022	1921	2083	2654	3879	4266	4494	4487		1959	1991	2026	2160	2716	3958	4396	4585
	570	1904	1946	1886	2011	2542	3690	4005	4172	4095		1851	1910	1904	2009	2586	3686	4063	4218	4056		2021	2060	2027	2285	2545	3174	3438	3486	4466		1922	1931	1835	1971	2487	3665	3976	4243	4200		1870	1907	1930	2054	2560	3711	4097	4266
	572	1798	1810	1756	1887	2354	3369	3666	3810	3751		1734	1788	1794	1886	2384	3394	3738	3869	3729		1923	1916	1902	2176	2390	2942	3172	3214	4076		1810	1795	1737	1853	2309	3344	3632	3874	3866		1754	1774	1816	1905	2381	3402	3785	3935
	574	1699	1705	1663	1759	2191	3118	3395	3536	3463		1632	1685	1682	1784	2238	3138	3456	3554	3460		1818	1842	1826	2059	2254	2734	2955	3003	3797		1702	1715	1631	1741	2173	3102	3386	3594	3563		1646	1676	1699	1811	2221	3153	3497	3616
	576	1567	1563	1530	1639	2015	2829	3082	3216	3133		1507	1547	1551	1617	2046	2823	3120	3228	3100		1712	1703	1683	1890	2056	2507	2702	2736	3455		1579	1572	1504	1589	1975	2808	3067	3222	3227		1524	1552	1570	1643	2021	2866	3152	3286
	578	1486	1465	1433	1521	1887	2630	2841	2945	2885		1424	1462	1476	1532	1907	2618	2881	2959	2876		1619	1628	1614	1787	1950	2348	2523	2548	3206		1487	1483	1416	1512	1845	2596	2821	2983	2983		1437	1454	1477	1553	1871	2638	2909	3011
	580	1362	1367	1328	1403	1697	2345	2540	2615	2593		1305	1341	1340	1413	1725	2345	2563	2638	2566		1502	1512	1489	1645	1790	2139	2284	2329	2888		1368	1355	1309	1384	1673	2319	2533	2660	2649		1315	1323	1366	1428	1716	2358	2585	2701
	582	1290	1280	1253	1332	1574	2175	2355	2450	2404		1238	1269	1260	1316	1606	2172	2376	2465	2388		1437	1432	1424	1564	1679	2002	2135	2161	2684		1295	1288	1236	1297	1574	2161	2330	2455	2463		1246	1263	1288	1336	1604	2211	2399	2500
	584	1195	1196	1171	1222	1463	1977	2132	2206	2198		1146	1184	1166	1227	1480	1959	2158	2233	2163		1342	1334	1330	1475	1562	1848	1962	1992	2429		1206	1189	1155	1213	1437	1965	2122	2239	2236		1159	1154	1181	1240	1462	1989	2162	2260
	586	1131	1129	1125	1155	1380	1840	1987	2062	2036		1079	1115	1111	1162	1405	1845	2013	2077	2014		1286	1293	1275	1382	1492	1742	1852	1883	2273		1136	1134	1093	1139	1356	1830	1980	2071	2067		1102	1112	1119	1157	1396	1855	2029	2087
	588	1078	1063	1049	1087	1279	1715	1840	1906	1870		1023	1051	1041	1095	1303	1716	1856	1922	1852		1219	1225	1209	1317	1417	1628	1739	1753	2125		1086	1064	1029	1075	1261	1692	1808	1910	1915		1035	1047	1068	1102	1300	1707	1869	1923
	590	1033	1022	1007	1055	1224	1610	1730	1773	1759		983	1007	1004	1037	1228	1607	1745	1800	1749		1184	1187	1171	1263	1351	1545	1656	1672	1992		1037	1025	988	1038	1210	1590	1719	1797	1802		978	1009	1018	1054	1242	1617	1754	1824
	592	966	975	944	999	1156	1510	1600	1654	1637		924	959	959	994	1170	1497	1621	1669	1622		1121	1135	1110	1215	1275	1460	1547	1584	1883		981	973	942	975	1133	1496	1591	1680	1679		936	954	969	991	1161	1509	1647	1696
	594	929	942	906	948	1103	1421	1512	1560	1529		889	916	912	945	1101	1415	1529	1574	1528		1097	1088	1087	1159	1222	1412	1478	1470	1758		934	941	900	949	1080	1416	1500	1573	1574		892	903	926	948	1096	1425	1542	1587
	596	883	884	863	896	1036	1321	1400	1457	1442		846	864	860	884	1037	1316	1423	1447	1410		1044	1051	1029	1104	1154	1316	1381	1403	1648		895	876	844	876	1017	1310	1399	1462	1460		854	856	880	904	1014	1322	1421	1466
	598	849	845	829	866	980	1235	1327	1352	1345		805	821	827	849	978	1235	1320	1363	1339		1002	995	996	1055	1102	1254	1322	1329	1547		855	850	824	851	963	1230	1312	1376	1375		812	826	833	866	976	1229	1332	1374
	600	805	789	775	806	912	1151	1211	1258	1239		763	779	782	796	911	1141	1237	1259	1220		952	950	935	989	1045	1183	1227	1233	1430		809	793	759	793	900	1141	1219	1265	1281		765	771	776	799	910	1151	1227	1270
Supplementry Fig. 2i
	ITA concentration	22 ℃				27 ℃				32 ℃				37 ℃							22 ℃		27 ℃		32 ℃		37 ℃
	1 μM ITA	1.0344	1.00029	0.965369		1.03577	1.01149	0.952806		1.03597	0.987862	0.975993		1.04599	0.996279	0.958059				Kd (μM)	173.3 ± 39.2		194.1 ± 29.8		127.5 ± 25.6		139.5 ± 22.7
	3 μM	1.05839	1.06794	1.00017		1.0372	1.05542	1.02195		1.05876	1.05919	1.03939		1.05069	1.06594	1.05147
	10 μM	1.00231	1.04539	0.986819		0.967999	1.05341	1.03642		1.0043	1.04646	0.999611		1.01042	1.04889	1.06958
	30 μM	1.14945	1.16449	1.26567		1.10267	1.17401	1.27642		1.13867	1.15627	1.42764		1.1424	1.17764	1.3667
	100 μM	1.62586	1.67559	1.52064		1.56842	1.64752	1.60647		1.59742	1.61916	2.01313		1.59243	1.60709	2.02019
	300 μM	2.6174	2.65383	2.10302		2.56511	2.63846	2.16244		2.59691	2.60918	2.85676		2.56744	2.59915	2.73788
	1000 μM	2.9166	2.97298	2.35677		2.87609	2.97529	2.44465		2.87689	2.92231	3.09335		2.87784	2.89926	3.01072
	3000 μM	3.03368	3.07936	2.39967		3.04207	3.09704	3.14615		2.97634	3.01791	2.60773		2.97396	3.00185	3.26668
	10000 μM	2.95794	2.95159	3.32363		3.04867	3.0465	3.196		2.87926	2.90041	3.42898		2.85844	2.85341	3.29343
[truncated: 64 more columns]

## Sheet: Supplementary Fig. 3
Supplementary Fig. 3a		no Tag		Cyto location sequence		Mito location sequence			Supplementary Fig. 3d	Cell number about 2 × 106
	Wavelength (nm)	0 mM ITA	1 mM ITA	0 mM ITA	1 mM ITA	0 mM ITA	1 mM ITA				WT						mBioITA						mdBioITA						cBioITA						cdBioITA
	502	1082	1884	1172	1796	1137	1750				PBS			LPS			PBS			LPS			PBS			LPS			PBS			LPS			PBS			LPS
	504	1171	2191	1281	2080	1241	2020			Peak area of ITA mass signal	0	0	0	2.4848	2.2102	3.216	0	0	0	3.3878	2.4823	3.2697	0	0	0	2.5548	2.5442	2.702	0	0	0	2.3439	3.2515	2.8141	0	0	0	3.0765	3.0669	3.2206
	506	1306	2557	1424	2417	1380	2367			ITA (nmol) in sample (1.5 mL)	0	0	0	5.17824	4.57002	6.79836	0	0	0	7.17886	5.17272	6.91723	0	0	0	5.33344	5.30985	5.65949	0	0	0	4.86611	6.87696	5.90794	0	0	0	6.48926	6.46788	6.80858
	508	1457	3028	1617	2837	1560	2788			ITA (nmol/106 cells)	0	0	0	2.58912	2.28501	3.39918	0	0	0	3.58943	2.58636	3.45862	0	0	0	2.66672	2.65492	2.82974	0	0	0	2.43306	3.43848	2.95397	0	0	0	3.24463	3.23394	3.40429
	510	1575	3364	1751	3158	1685	3116		Supplementary Fig. 3e
	512	1692	3721	1887	3496	1813	3446
	514	1761	3969	1971	3722	1892	3685			Digitonin concentration (%)	ratio of PI positive
	516	1816	4128	2034	3874	1953	3828			1e-05	3.23	1.23	3.24
	518	1835	4183	2053	3939	1984	3871			0.0001	1.23	1.98	2.41
	520	1848	4177	2059	3937	1981	3852			0.0002	15.23	9.45	11.88
	522	1822	4080	2034	3861	1950	3787			0.0005	50.12	47.88	49.65
	524	1797	3939	1986	3736	1922	3644			0.001	89.78	85.23	82.36
	526	1744	3759	1933	3593	1867	3499			0.005	94.33	93.26	95.86
	528	1674	3485	1832	3334	1771	3273			0.01	93.96	96.89	91.22
	530	1598	3286	1760	3146	1687	3055
	532	1505	2988	1644	2849	1582	2799
	534	1449	2784	1563	2685	1514	2601		Supplementary Fig. 3f
	536	1371	2563	1473	2493	1426	2393			ITA concentration (μM)	normalized MFI (BioITA)				normalized MFI (dBioITA)
	538	1326	2395	1422	2332	1372	2277			1	0.997817	0.995633	1.00655		1.0025	1.00346	0.99404
	540	1288	2297	1373	2220	1323	2151			10	1.02838	1.01092	1.03712		0.99956	0.98568	1.07125
	542	1245	2141	1329	2117	1281	2033			30	1.11135	1.11354	1.09825		1.00512	1.10567	1.00368
	544	1221	2065	1279	2027	1249	1944			100	1.21179	1.21834	1.21397		1.09238	1.01235	1.07032
	546	1191	1969	1252	1941	1211	1870			300	1.68122	1.67904	1.72052		1.10236	1.08956	1.06125
	548	1170	1907	1225	1883	1182	1797			1000	2.50983	2.49301	2.35131		1.00846	1.03565	0.98956
	550	1139	1824	1188	1786	1149	1712			3000	3.21266	3.16376	3.1821		1.03054	0.99956	0.97582
	552	1108	1736	1154	1719	1122	1650			10000	3.41605	3.36223	3.37806		0.97919	0.98718	1.03561
	554	1076	1651	1107	1636	1074	1564
	556	1044	1572	1080	1562	1048	1496
	558	1021	1512	1051	1499	1026	1440		Supplementary Fig. 3g		Mitochondria										Cytoplasma
	560	980	1413	1009	1409	982	1351			ITA concentration (μM)	424.62	679.204	581.166	486.298	836.756	607.83	522.235	469.428	397.175	506.97	1602.42	1303.45	2019.63	1127.24	994.143	1812.69	1344.25	1557.34	3085.26	2724.01
	562	953	1340	973	1348	947	1290
	564	919	1277	943	1282	913	1224
	566	900	1228	913	1221	886	1183
	568	868	1156	879	1166	859	1105
	570	840	1115	854	1107	827	1067
	572	820	1043	816	1061	798	1002
	574	785	984	785	1008	776	968
	576	753	931	745	947	737	901
	578	735	892	732	903	712	865
	580	697	829	689	840	668	799
	582	677	801	666	798	650	767
	584	648	750	633	762	625	725
	586	641	719	622	731	609	703
	588	618	690	597	698	591	669
	590	604	666	590	680	577	648
	592	590	645	567	657	556	623
	594	564	615	561	624	542	605
	596	543	592	528	604	524	582
	598	543	574	516	576	503	558
Supplementary Fig. 3c
	ITA concentration (μM)	Peak area of ITA mass signal (A.U.)
	0	0	0	0
	8	5.8302	5.0421	4.8123
	16	12.4309	11.0647	10.8653
	32	24.6567	23.0978	25.0612
	64	39.4993	42.0983	37.9912
	128	83.3506	89.2341	91.2309

## Sheet: Supplementary Fig. 4
	Supplementary Fig. 4a
			BioITA																																			dBioITA
		control	257.644	191.895	315.72	294.235	258.534	254.224	326.907	193.421	184.694	195.926	210.312	100.302	92.7301	211.757	290.616	226.655	223.967	154.956	307.982	237.489	203.953	126.703	145.563	156.186	260.823	117.214	253.101	164.39	210.584	164.795	315.478	220.215				197.18	192.185	115.189	181.45	208.857	200.98	291.411	412.811	286.087	361.36	185.253	245.721
		ITA	770.441	422.728	569.832	576.701	783.774	453.932	667.454	311.8	305.999	399.041	469.189	211.778	180.24	428.538	615.126	356.46	496.444	347.172	622.639	439.865	425.883	266.121	461.23	343.52	574.015	211.464	506.645	391.881	172.45	344.39	703.061	470.755				188.534	191.683	133.081	182.852	203.584	203.158	301.377	409.483	329.918	332.751	188.759	208.86
		OI	378.983	257.536	295.277	318.461	297.061	261.609	232.419	286.362	400.01	289.091	289.582	207.109	277.304	206.645	151.802	161.002	148.439	159.882	399.982	196.823	172.464	345.858	291.143	322	156.578	299.085	281.278	169.792	169.248	226.515	182.036					209.911	183.82	124.951	198.61	206.061	194.368	251.194	394.066	314.839	280.553	192.597	232.859
		DI	380.623	278.105	275.283	357.718	325.704	260.1	219.341	307.283	398.473	313.254	372.276	216.441	296.635	218.575	180.655	181.776	155.17	186.728	336.05	230.564	205.764	371.855	307.126	171.135	321.948	182.652	176.637	148.368	228.541	179.156						388.006	261.536	230.081	203.755	475.871	223.579	300.171	357.052	333.26	241.691	184.471	176.95
	Supplementary Fig. 4c
		Time (h)	mBioITA								mdBioITA								Supplementry Fig. 4d	cBioITA								cdBioITA
		0	1	1	1	1	1	1	1	1	1	1	1	1	1	1	1	1		1	1	1	1	1	1	1	1	1	1	1	1	1	1	1	1
		0.8	1.00816	1.07981	0.985769	0.999288	0.966577	0.960635	1.00334	0.952414	0.995731	0.988681	0.992116	1.08869	1.05809	0.999901	1.00399	1.09465		1.02811	0.928017	1.01978	1.00492	0.965199	0.995055	0.973668	1.00614	0.957514	1.03487	0.998179	0.994888	0.84366	0.905831	0.997318	1.06097
		1.6	1.01436	0.994196	1.01711	1.01034	0.965918	1.00174	0.867427	1.01317	0.982913	0.985416	1.01707	1.16908	0.969371	0.997109	1.02624	0.946141		1.03634	1.03348	1.04652	1.02483	0.970027	1.09028	0.996491	1.01948	0.906553	0.971932	0.987277	0.835856	1.00423	1.04153	1.02367	1.1145
		2.4	1.01449	1.11842	1.07683	0.980061	0.975949	1.00416	0.954698	1.01337	0.980137	1.03182	1.08592	1.10852	1.08213	1.02911	1.01286	0.917774		0.988905	1.02469	1.08904	1.02039	1.02213	1.10628	1.04304	1.00861	0.958413	0.951106	1.0003	0.855656	0.945891	1.02897	1.01164	1.03202
		3.2	1.03466	1.07154	1.09652	1.0333	1.02181	1.01865	1.09114	1.05426	1.06244	0.967261	0.951073	1.13675	0.981213	1.0272	1.03361	0.945555		1.01221	1.03904	1.14372	1.08786	1.10051	1.0092	1.0584	1.04692	0.885941	0.947354	1.00768	0.847487	0.98535	1.03183	0.997983	1.08839
		4	1.06374	1.26516	1.16767	1.13248	1.17693	1.10335	1.16945	1.27254	0.966787	0.959932	0.911359	1.18955	0.967892	1.07086	1.0107	0.987143		1.03558	1.12616	1.13386	1.07488	1.13858	1.04229	1.08772	1.05234	0.955142	0.991903	0.983326	0.870914	1.02133	1.03542	1.02963	1.16807
		4.8	1.11814	1.25625	1.1735	1.17609	1.11522	1.1233	1.23097	1.34598	1.1699	0.950508	1.01937	1.11575	1.0116	1.11697	0.988803	0.983021		1.14243	1.26899	1.25695	1.07715	1.15895	1.3809	1.1843	1.19474	0.929301	1.00925	0.982613	0.895842	0.996433	1.02282	1.05407	1.21086
		5.6	1.19844	1.37496	1.235	1.18238	1.10083	1.14073	1.38738	1.4084	1.16173	0.942404	0.938273	1.08427	1.06486	1.15308	0.971638	0.942464		1.27783	1.33021	1.36341	1.1223	1.24989	1.43343	1.25316	1.24917	0.930823	0.981282	0.967056	0.880041	0.978594	1.0273	1.06376	1.17566
		6.4	1.23293	1.36029	1.23674	1.28896	1.26653	1.18915	1.55398	1.29477	1.09036	0.932976	0.967054	1.09254	0.923138	0.950976	0.977251	0.964422		1.47381	1.48936	1.59995	1.49497	1.27179	1.68778	1.37306	1.25411	0.917255	0.984789	0.992459	0.895508	1.02865	1.04514	1.09709	1.16763
		7.2	1.28774	1.34819	1.19292	1.3089	1.14003	1.21106	1.53823	1.46216	1.01825	0.939164	0.952699	1.10594	0.924829	0.945349	0.992543	0.907517		1.59216	1.48357	1.65445	1.73165	1.41861	1.77407	1.41574	1.18599	0.87604	1.00342	0.990356	0.878461	1.07633	1.03867	1.10552	1.1643
		8	1.15403	1.38127	1.2667	1.18237	1.09028	1.08288	1.27663	1.36024	1.07773	0.93345	0.89972	1.03214	0.990878	0.96618	0.970988	1.11686		1.5877	1.48883	1.69173	1.63674	1.34472	1.74013	1.43669	1.18674	0.904359	0.972279	0.962543	0.880806	0.984153	1.04845	1.07913	1.21619
		8.8	1.13896	1.32012	1.21686	1.11529	1.12855	1.11177	1.24933	1.2906	1.1427	1.04097	0.926759	1.04701	1.09559	0.983599	1.11465	1.13392		1.45765	1.42799	1.35887	1.35385	1.31077	1.54693	1.27919	1.32009	0.929997	1.01199	0.935266	0.998946	0.990288	1.03674	1.11123	1.29083
		9.6	1.08431	1.16047	1.16369	1.10811	1.06784	1.04286	1.10223	1.08715	1.06179	1.05675	0.92891	0.988091	1.06154	1.17928	1.09027	1.05059		1.33369	1.19283	1.4092	1.25368	1.30477	1.52679	1.30979	1.30658	0.881934	1.03412	0.966045	0.985113	1.00449	1.05224	1.12352	1.27816
		10.4	1.10938	0.994137	1.07073	0.983929	0.99611	0.963194	1.04812	1.00383	1.00419	0.930806	1.0475	1.0451	0.976363	1.12494	1.00849	1.09365		1.21032	1.18421	1.32843	1.11323	1.19809	1.44656	1.17725	1.17013	0.962558	1.03125	0.94461	0.924949	1.1072	1.00567	1.12089	1.05689
		11.2	1.00609	1.18691	1.03725	1.01301	1.01637	0.973232	0.882066	1.01904	0.980458	0.985182	1.00407	1.09689	0.982745	0.957155	0.950222	1.03724		1.10766	1.1778	1.27757	1.074	1.13666	1.30567	1.08744	1.04918	0.966606	0.913001	0.943739	0.915437	1.11721	1.00313	1.12046	0.977952
	Supplementary Fig. 4e	Cell number about 10 × 106
			Peak area of ITA mass signal						ITA (nmol) in sample (1.5 mL)						ITA (nmol/106 cells)								Peak area of ITA mass signal						ITA (nmol) in sample (1.5 mL)						ITA (nmol/106 cells)
		time (h)	mBioITA			mdBioITA			mBioITA			mdBioITA			mBioITA			mdBioITA					mBioITA			mdBioITA			cBioITA			cdBioITA			cBioITA			cdBioITA
		0	0	0	0	0	0	0	0	0	0	0	0	0	0	0	0	0	0	0			0	0	0	0	0	0	0	0	0	0	0	0	0	0	0	0	0	0
		2	0	0	0	0	0	0	0	0	0	0	0	0	0	0	0	0	0	0			0	0	0	0	0	0	0	0	0	0	0	0	0	0	0	0	0	0
		4	0.495	0.531	0.594	0.422	0.454	0.549	0.77	0.85	0.99	0.61	0.68	0.89	0.077	0.085	0.099	0.061	0.068	0.089			0.531	0.558	0.621	0.5	0.459	0.563	0.85	0.91	1.05	0.78	0.69	0.92	0.085	0.091	0.105	0.078	0.069	0.092
		6	1.492	1.537	1.853	1.582	1.451	0.865	2.98	3.08	3.78	3.18	2.89	1.59	0.298	0.308	0.378	0.318	0.289	0.159			1.33	1.587	1.605	1.281	0.91	1.511	2.62	3.19	3.23	2.51	1.69	3.02	0.262	0.319	0.323	0.251	0.169	0.302
		8	0.923	1.1	0.829	1.163	1.001	0.928	1.72	2.11	1.51	2.25	1.89	1.73	0.172	0.211	0.151	0.225	0.189	0.173			0.852	1.226	0.964	0.937	0.974	0.946	1.56	2.39	1.81	1.75	1.83	1.77	0.156	0.239	0.181	0.175	0.183	0.177
		12	0.558	0.247	0.283	0.229	0.247	0.364	0.91	0.22	0.3	0.18	0.22	0.48	0.091	0.022	0.03	0.018	0.022	0.048			0.418	0.351	0.319	0.337	0.229	0.378	0.6	0.45	0.38	0.42	0.18	0.51	0.06	0.045	0.038	0.042	0.018	0.051
[truncated: 19 more columns]

[truncated: 3 more sheets: Supplementary Fig. 5, Supplementary Fig. 6, Supplementary Fig. 7]
